# Supplementary material for: Base Excision DNA Repair in Plants: Arabidopsis and Beyond
Source: Int J Mol Sci. 2023 Sep 29;24(19):14746. doi: 10.3390/ijms241914746 (PMC10573277; doi:10.3390/ijms241914746)
Supplement: Supplementary file 1 [file ijms-24-14746-s001.zip]

Archive with 2 entries (2 files):
- ijms-2620987-supplementary/Grin_et_al_Fig_3.nwk
- ijms-2620987-supplementary/Grin_et_al_Fig_4.nwk
