# Supplementary material for: Base Excision DNA Repair in Plants: Arabidopsis and Beyond
Source: Int J Mol Sci. 2023 Sep 29;24(19):14746. doi: 10.3390/ijms241914746 (PMC10573277; doi:10.3390/ijms241914746)
Supplement: Supplementary file 1 [file ijms-24-14746-s001.zip › ijms-2620987-supplementary/Grin_et_al_Fig_3.nwk]

((XP_020227226.1:0.322899,(((XP_006588821.1:-0.0127402,XP_006588822.1:0.0261462):0.0427824,XP_028186003.1:0.0125234):0.112179,(XP_006594195.1:-0.00357302,((XP_040864077.1:0.00258154,XP_028197542.1:0.00402308):0.0149458,XP_028197539.1:-0.00883681):0.00678057):0.127898):0.117927):0.0687755,((XP_007145257.1:0.333292,((XP_017414384.1:0.215249,XP_027935448.1:0.205908):0.0616181,XP_047162810.1:0.281387):0.074343):0.0787214,(((XP_012570366.1:0.376521,XP_050891938.1:0.406497):0.0280652,((XP_024633689.1:0.0860494,XP_024633696.1:0.0792503):0.298002,((XP_045808298.1:0.0244118,XP_045809884.1:0.0198095):0.072189,XP_045809890.1:0.114144):0.285658):0.0320382):0.121214,(((XP_027349193.1:0.335642,((XP_020211365.1:0.251799,((XP_006577053.1:0.000278713,XP_028225961.1:0.00027729):0.0896011,(XP_025983689.1:0.000128502,XP_028225962.1:0.000427886):0.138865):0.157035):0.0433033,XP_007162853.1:0.374848):0.0588331):0.0365373,((XP_004507056.1:0.241329,(XP_024626255.2:0.23616,((XP_050910448.1:0.0219483,XP_050910450.1:0.0119698):0.200165,XP_045795997.1:0.182169):0.0460126):0.0168833):0.100358,(XP_019455577.1:0.00365384,XP_019455578.1:-0.00249839):0.344692):0.0190491):0.0296654,((XP_015970388.2:-0.134087,((XP_025605245.1:0.0804485,XP_025657819.1:0.0651931):0.073115,XP_016208102.1:0.151064):0.0710213):0.241688,((((XP_019453312.1:4.90747e-05,XP_019453313.1:0.00135393):0.00820474,XP_019453314.1:0.00322695):0.472919,((XP_028777190.1:0.0379194,XP_028777192.1:0.0487292):0.17322,(XP_054798929.1:0.00656116,XP_054798949.1:0.039887):0.195341):0.24603):0.00938865,((((XP_015951482.1:0.0254709,XP_025634988.1:0.0326806):0.126719,(XP_020972379.1:0.0247354,XP_020972380.1:0.0308576):0.151752):0.286634,XP_014513330.1:0.567381):0.0562617,((((XP_017409999.1:0.101864,XP_052728725.1:0.127652):0.204292,XP_022634742.1:0.186229):0.125382,XP_027928904.1:0.188792):0.192069,((((((((((((XP_027364649.1:0.342182,(XP_020239839.1:0.28222,((XP_014618784.2:0.148579,(XP_014628160.1:0.00954685,XP_028222023.1:0.0125199):0.105482):0.0821335,(XP_040869323.1:0.00126263,XP_028222024.1:0.00194977):0.196194):0.0757687):0.061064):0.068081,(((XP_019427908.1:0.0019344,XP_019427910.1:0.00775865):0.0277524,XP_019427913.1:-0.00845092):0.146282,((XP_019427909.1:0.00245191,XP_019427911.1:-0.00244191):0.00635775,XP_019427912.1:-0.00635275):0.139038):0.248082):0.0198442,((XP_015941185.1:-0.000313289,XP_025620016.1:0.000852157):0.238228,(XP_025678955.1:0.0008125,XP_016175251.1:-0.0008025):0.253197):0.179158):0.0239982,(((XP_004496178.2:0.17116,XP_050887868.1:0.183447):0.0407039,((XP_024640600.1:-0.0161296,XP_039685787.1:0.022246):0.0788413,XP_024640604.1:0.0550639):0.133239):0.0416911,XP_045828755.1:0.266766):0.218304):0.0972668,((XP_028768404.1:0.0645181,XP_028768406.1:-0.0645081):0.200501,XP_054811125.1:0.314792):0.219228):0.109344,(((((XP_038893266.1:0.182945,(XP_008446781.2:0.0658833,XP_011655842.1:0.0760478):0.129273):0.06287,((XP_022997004.1:0.132745,(XP_022956584.1:0.00890633,XP_023518039.1:0.00812366):0.116965):0.135183,(XP_022139022.1:0.052938,XP_022139024.1:0.0382097):0.189539):0.00769042):0.0416282,((XP_022967970.1:0.0323958,XP_023542953.1:0.0406934):0.0255731,XP_022945010.1:0.0767857):0.244157):0.299919,((((((XP_030489501.1:0.345318,XP_030489321.1:-0.0666791):0.08133,XP_024030402.1:0.441167):0.0528403,XP_048326250.1:0.491996):0.0336449,(((XP_042956357.1:0.10408,(XP_040991492.1:0.0603226,XP_018853480.1:0.0493048):0.0487475):0.187252,(XP_042959612.1:0.184694,(XP_040995246.1:0.0245739,XP_018845376.2:0.0213851):0.159827):0.112822):0.141974,((((((XP_030965538.1:0.00235429,XP_030965540.1:-0.00234429):0.00468562,(XP_050282033.1:0.00394761,XP_050282034.1:-0.00393761):0.00514592):0.00647417,(XP_030965542.1:0.0040505,XP_050282035.1:0.00609868):0.00637766):0.0456103,XP_023870542.1:0.0436038):0.0181182,XP_030965541.1:0.0609515):0.200326,XP_023870550.1:-0.205077):0.132453):0.0819963):0.0124382,(((XP_021890613.1:0.50227,((XP_022765546.1:0.199011,(XP_021295749.1:0.0658744,XP_017984706.1:0.0467391):0.114966):0.0868916,((((XP_017642034.1:0.004338,XP_016703181.1:0.00371164):0.0373813,XP_016703182.1:0.0706723):0.0574803,(XP_040942417.1:0.117738,XP_012466826.1:0.0769653):0.0390911):0.113542,((((XP_039002456.1:0.00202562,XP_039002457.1:-0.00201562):0.00224575,XP_039002458.1:-0.00224075):0.125198,(XP_039027754.1:0.0506428,XP_039006710.1:0.0565349):0.0806049):0.054696,XP_039021761.1:0.123948):0.0645121):0.0467955):0.21844):0.015071,(((XP_006436684.1:0.0134408,XP_006492173.1:0.00597086):0.00473982,XP_052295187.1:0.0226982):0.424087,(((XP_044462294.1:0.0268315,(XP_044462295.1:0.00468167,XP_044462296.1:0.00287507):0.0207657):0.112274,XP_031264361.1:0.127386):0.138996,XP_044461351.1:0.30882):0.182363):0.052307):0.018142,((((((((((XP_021638390.1:0.000142924,XP_021638396.1:-0.000132924):0.000465056,XP_021638393.1:0.00103054):0.0022868,((XP_021638392.1:0.000133617,XP_021638394.1:-0.000123617):0.000593312,XP_021638395.1:0.000910482):0.00451526):0.0192194,XP_021638391.1:0.0226343):0.185021,XP_021626281.1:0.219793):0.0550268,(XP_021675465.1:0.281195,XP_021618350.1:0.286236):0.0337304):0.0589086,(XP_012089968.1:0.0105141,XP_012089976.1:0.050089):0.289463):0.0415576,(XP_050210338.1:0.351132,(XP_015581912.2:0.0411659,XP_015581916.2:0.0486876):0.252469):0.0596891):0.0918023,(((XP_034890534.1:0.0341597,(XP_002311047.4:8.85458e-06,XP_002311968.4:1.14542e-06):0.0291553):0.053782,(XP_034890536.1:0.0734242,(XP_011010411.1:0.0270134,((XP_011032803.1:8.88257e-06,XP_011032804.1:1.11743e-06):0.00607216,XP_011010412.1:0.00386853):0.0242569):0.0432213):0.0305406):0.134758,((XP_034929028.1:0.0390169,XP_011024268.1:0.0510543):0.0657482,XP_002316518.2:0.117282):0.12005):0.22952):0.0313925,((XP_038689992.1:0.0792068,XP_038689993.1:0.0957501):0.14642,(((XP_038712598.1:-0.0127787,XP_038712602.1:0.0137781):0.0194077,XP_038712601.1:0.00543356):0.0804528,XP_038712600.1:0.0509118):0.146034):0.302068):0.021021):0.0111483):0.00802947,((((XP_004292428.1:0.224284,XP_024168348.2:0.178991):0.0286268,(XP_050363844.1:0.0449286,XP_050363845.1:0.0374329):0.206781):0.276008,(((((((XP_028964401.1:0.00199567,XP_050102068.1:0.0022713):0.0293327,XP_048422438.1:0.0284998):0.0178852,(XP_048422439.1:0.0316393,XP_048422440.1:0.031111):0.0290523):0.0395647,(XP_028964403.1:0.0455401,XP_050102070.1:0.0628047):0.0301016):0.0579411,XP_050102071.1:0.0273593):0.228196,(((XP_028960668.1:0.0168804,XP_050153899.1:0.026857):0.120652,XP_048442439.1:0.0728291):0.208629,(((XP_021833615.1:0.0155897,XP_008240460.1:0.0123661):0.0982602,(XP_034223217.1:0.0237465,XP_007203210.2:0.0292178):0.0871276):0.114323,((XP_034205271.1:0.0386243,XP_016649705.1:0.0218019):0.08596,XP_020413653.1:0.101642):0.218603):0.101764):0.0118119):0.0649082,XP_028953423.1:0.340746):0.0505169):0.0277628,XP_048443367.1:-0.113477):0.0605676):0.00967079):0.0162232,(((XP_034704843.1:-0.00439394,XP_034704847.1:0.00440394):0.0022236,XP_034704845.1:-0.0022186):0.0909462,XP_002267310.1:0.0816672):0.489128):0.0105957):0.00588617,(((XP_010032106.2:0.136039,XP_030526566.2:0.129602):0.0504804,(XP_030526565.2:0.102784,XP_030451550.1:0.10394):0.058034):0.384714,(XP_031373882.1:0.337262,XP_031373883.1:0.267176):0.256145):0.0795979):0.00226385,((((((XP_020877011.1:-0.00649498,XP_020877013.1:0.0855668):0.164717,AtDME_iso1:0.167957):0.104622,((XP_010490971.1:0.197524,XP_010452355.1:0.183833):0.0261846,(XP_010423563.1:0.207434,XP_006286880.1:0.18584):0.029735):0.0424973):0.127375,(AtDME_iso2:0.232361,XP_010452358.1:0.232989):0.147216):0.0983823,((((XP_022549366.2:0.0430544,XP_009122582.1:0.0400492):0.0864926,XP_013611346.1:0.122654):0.242501,(XP_013729421.2:0.151922,XP_013611347.1:0.151189):0.104611):0.109841,XP_018456441.1:0.363915):0.0109468):0.0793008,(XP_010552932.1:0.266534,XP_010543600.1:0.214717):0.308796):0.172354):0.0188381,(((((((XP_051130778.1:0.495924,(((XP_012858144.1:0.00483427,XP_012858148.1:0.00510658):0.00909511,XP_012858149.1:0.0891746):0.400321,XP_011077237.1:0.385424):0.0989985):0.0465278,(((XP_047969417.1:0.0872958,XP_047969418.1:0.0830601):0.136454,((XP_042034324.1:0.00995016,XP_042034325.1:-0.00945211):0.169293,XP_042034326.1:-0.00399932):0.0479285):0.0174336,(XP_042031738.1:0.0101791,XP_042031740.1:-0.00966528):0.23211):0.33705):0.0337827,((((XP_022860432.1:-0.0399366,XP_022860435.1:0.04683):0.0224661,XP_022860434.1:-0.0145495):0.305972,XP_022892555.1:0.221648):0.228896,XP_022861134.1:0.332922):0.0415979):0.0350167,((XP_047969004.1:0.0757818,(XP_042017379.1:0.00289034,XP_042017381.1:0.0273774):0.0929519):0.0269471,XP_042013083.1:0.105644):0.414383):0.0351489,((((XP_028114346.1:0.019257,XP_028114347.1:0.0939902):0.280361,(XP_028094049.1:0.0299158,XP_028094050.1:0.039859):0.248452):0.0973855,XP_052199092.1:0.423885):0.116967,((((XP_016550501.1:0.284292,(XP_055830723.1:0.202122,(((((XP_004250000.2:0.000554744,XP_010312568.1:-0.000544744):0.00642764,XP_015058233.1:0.0060759):0.0453123,XP_015058234.1:0.0542346):0.00648892,((XP_006360485.1:0.000553662,XP_015170340.1:-0.000543662):0.00894459,XP_049372167.1:0.00586675):0.0408647):0.0656871,((XP_049380291.1:0.000544554,XP_049380292.1:-0.000534554):0.00421245,XP_049380293.1:-0.00420745):0.10258):0.0852468):0.0517861):0.101003,(((XP_019262155.1:0.0735121,XP_009592107.1:0.08024):0.024878,(XP_009784770.1:0.0428764,XP_016454793.1:0.0413083):0.0508898):0.144904,XP_016432673.1:-0.0430593):0.110374):0.174034,((XP_019181837.1:0.101302,XP_031116201.1:0.0979156):0.368237,((XP_019191646.1:0.0227884,XP_019191647.1:0.0381482):0.124623,(XP_031110326.1:-0.0151707,XP_031110327.1:0.0151807):0.1677):0.30235):0.0578712):0.0588072,(XP_027104836.1:0.018911,(XP_027111389.1:0.00109996,XP_027160929.1:0.00298013):0.00774581):0.563595):0.0206146):0.0150606):0.0232525,((((XP_024970093.1:0.334049,(XP_022034681.1:0.0178582,XP_035844947.1:0.0183074):0.34675):0.0237933,XP_043614355.1:0.469608):0.0373448,XP_023754614.1:0.397209):0.0816169,((XP_043632196.1:0.457557,XP_022006159.1:0.428029):0.0525395,XP_023773083.1:0.440452):0.0557985):0.0744472):0.0139497,(XP_017234921.1:0.611425,(XP_047324332.1:0.000300807,XP_047324333.1:-0.000290807):0.734089):0.00788785):0.0097018):0.016832,(((((((((((XP_027343371.1:0.436614,(XP_007153405.1:0.179857,((XP_052726020.1:-0.0277448,(XP_022631732.1:-0.0169152,XP_047153819.1:0.549981):0.0873817):0.0908881,XP_027915135.1:0.278082):0.0328345):0.103259):0.0277161,(((XP_004487732.1:0.322328,((XP_050883326.1:0.125973,XP_050883327.1:0.0772096):0.0394796,XP_050883328.1:0.12302):0.30764):0.0301126,XP_024638930.2:0.367749):0.0110563,((XP_045801803.1:0.158838,XP_045805383.1:0.138831):0.16885,XP_045803357.1:0.158311):0.201858):0.0613173):0.00828024,XP_029125657.1:0.384773):0.0676524,((XP_015935839.3:0.0416176,(XP_025611843.1:0.0882351,(((XP_020964326.1:-0.00363149,((XP_020964327.1:-0.00103729,XP_020964331.1:0.00495414):0.00371119,XP_020964329.1:-0.00370619):0.00556776):0.0138252,XP_020964328.1:-0.013788):0.0411741,XP_020964330.1:0.033017):0.0386063):0.01176):0.453091,XP_019415655.1:0.537386):0.0283744):0.0200401,XP_028788600.1:0.780893):0.0530021,((XP_010677270.1:0.408196,XP_019107182.2:-0.130769):0.208283,((XP_021732807.1:0.337562,XP_021774175.1:0.328735):0.22618,(XP_021850643.1:0.363317,XP_021837848.1:0.223377):0.238376):0.0733153):0.371831):0.0220634,((((((((XP_020875279.1:0.208147,XP_020875280.1:0.0291262):0.096523,((AtDML3_iso4:0.0667426,(AtDML3_iso1:-0.01455,AtDML3_iso2:0.0155726):0.0177661):0.0291239,AtDML3_iso5:-0.050436):0.145996):0.0538978,(XP_010447148.1:0.294288,(XP_010447151.1:0.183717,XP_010432469.1:0.150726):0.0416079):0.145747):0.0279061,AtDML3_iso3:0.0319392):0.0734714,XP_023635443.1:0.270611):0.0406052,(((XP_013657703.1:0.0829236,XP_013595261.1:0.122327):0.136521,(XP_013595267.1:0.15257,XP_009117384.2:0.139588):0.0805733):0.08669,XP_018470176.1:-0.014884):0.117657):0.0240772,(XP_024005061.1:0.179515,((XP_010521692.1:0.000148178,XP_010521693.1:-0.000138178):0.15186,XP_010521696.1:0.131136):0.526409):0.0190925):0.284433,((((((((XP_030504486.1:0.0373155,XP_030504489.1:0.04166):0.0127241,(XP_030504490.1:0.00798986,XP_030504491.1:0.00100723):0.0389254):0.530647,XP_010090875.1:0.653017):0.019497,XP_048324206.1:0.789584):0.0133419,(((XP_050947755.1:0.0476841,XP_008458622.1:0.0455604):0.268289,(XP_011658415.1:0.0952052,XP_031742557.1:0.0910261):0.28812):0.376167,((XP_022996087.1:0.179192,XP_022958534.1:0.189309):0.201697,XP_023532993.1:0.404425):0.121093):0.226269):0.00875988,(((XP_004304875.2:0.424379,XP_004301529.1:0.359038):0.053551,XP_024190037.1:0.558714):0.295978,(((((((((XP_008385446.1:0.00622856,XP_050110960.1:0.00405177):0.00605187,XP_017191407.1:0.00388734):0.00174491,XP_050110963.1:0.00345658):0.020031,XP_009337406.2:0.0513593):0.0470544,(XP_008385449.1:0.0093377,XP_050110964.1:0.0180517):0.00647499):0.00421502,XP_050110965.1:-0.00235663):0.0141362,XP_017191408.1:0.00280194):0.182734,(XP_048444774.1:0.0111563,XP_048444775.1:-0.0111463):0.277781):0.290528,((XP_021824383.1:0.0693964,XP_021824384.1:0.050938):0.0950128,((XP_034217977.1:0.0892397,(XP_034217978.1:0.0176013,XP_020420610.1:0.00963727):0.0566955):0.0669105,XP_020420609.1:0.176156):0.0248845):0.508125):0.127285):0.0918448):0.0153669,((XP_030959899.1:0.105399,XP_030959900.1:0.118202):0.424049,XP_023908412.1:-0.0322752):0.283395):0.00996915,((((((XP_006424337.1:0.0441533,(XP_024034579.1:0.0979434,XP_024952155.1:0.114036):0.0301358):0.0191896,((XP_006471411.1:0.000498706,XP_052288080.1:-0.000488706):0.00092048,XP_006471412.1:-0.00091548):0.0582335):0.656505,((XP_044506962.1:0.0481245,XP_044506965.1:0.046782):0.519544,XP_031270609.1:0.140123):0.147783):0.127443,(XP_022731590.1:0.563171,((((((XP_017650170.2:0.0357524,XP_040969103.1:0.0367862):0.145047,XP_012446866.2:0.198902):0.154948,(XP_017650171.2:0.0592755,XP_016750929.2:0.0874206):0.128914):0.057498,XP_040949375.1:0.39212):0.305918,XP_039024335.1:0.599159):0.136555,(XP_021278782.1:0.455039,XP_007015945.2:-0.0154084):0.226179):0.0188601):0.141246):0.00791151,((XP_038693418.1:0.30801,XP_038707127.1:0.33042):0.299432,(XP_038689620.1:-0.0076585,((XP_038689622.1:0.0113721,XP_038689623.1:0.0111169):0.00252222,XP_038689624.1:-0.00670095):0.0108187):0.476818):0.102251):0.0100239,((((XP_021680136.1:0.528037,((XP_021663392.1:0.359098,(XP_043808231.1:0.329788,(XP_021598508.1:0.207635,XP_043808233.1:0.182008):0.151982):0.221807):0.017719,(XP_021610064.1:0.169026,XP_021610065.1:0.166964):0.339653):0.0687941):0.0835168,((XP_050205063.1:0.575061,XP_055962269.1:0.0434719):0.0670045,(XP_025014609.2:0.00773201,XP_002527453.3:0.0164796):0.637712):0.128935):0.0197909,XP_020536684.1:0.562406):0.0591628,(XP_011018710.1:-0.260678,(XP_024438533.2:-0.0185702,XP_052308707.1:0.0460714):0.351689):0.472223):0.109952):0.00694125):0.0171453):0.0263526):0.00558304,(((((((XP_051122546.1:0.000603267,XP_051122554.1:-0.000593267):0.00164168,XP_051122561.1:-0.00163668):0.649411,((XP_012837974.1:0.000849251,XP_012837976.1:-0.000114182):0.689943,((XP_011088841.1:-0.000237391,XP_011088844.1:0.00727179):0.0141191,XP_011088845.1:0.0152174):0.515272):0.0731739):0.0377089,(((((XP_022898513.1:0.0160375,XP_022898516.1:0.0102624):0.0101147,XP_022898515.1:0.0236426):0.0964917,XP_022898514.1:0.154965):0.129556,XP_022898518.1:0.300931):0.490202,(XP_042068451.1:0.132199,XP_042068452.1:0.23054):0.567777):0.0234404):0.0275545,((XP_028069871.1:0.760062,(XP_012848324.1:0.040321,XP_012833374.1:0.00457662):0.114185):0.0272633,(((XP_024966416.1:0.572041,XP_043619619.1:0.675549):0.0302674,(XP_021993298.1:0.530514,(XP_052625344.1:0.00271267,XP_042756203.2:-0.00211535):0.598094):0.0789573):0.140404,(XP_017247043.1:0.942285,(XP_017218733.1:0.614537,XP_017230575.1:0.528325):0.21059):0.0134082):0.0486679):0.0147062):0.0129618,((((XP_016562450.2:0.000794775,XP_016562451.2:-0.000151667):0.133333,XP_047266208.1:0.132688):0.316322,(((XP_055825797.1:0.0435933,XP_055825799.1:0.0336906):0.0872026,XP_055825800.1:0.109556):0.279783,(((XP_010318462.1:0.125468,(XP_049393019.1:0.0134596,XP_006342913.1:0.0222034):0.0810561):0.117558,XP_049356235.1:0.395828):0.0703903,(XP_010318464.1:0.24787,XP_015070991.1:0.171506):0.290975):0.073751):0.0824689):0.0184564,(((((XP_019231309.1:0.0945611,XP_009763771.1:0.0778817):0.0427306,XP_016497519.1:0.136042):0.258865,(XP_009600026.1:0.192469,XP_018626072.1:0.0866988):0.068429):0.167122,XP_009777502.1:0.294648):0.175602,XP_016506031.1:0.144573):0.0865986):0.264855):0.0142391,((XP_031111176.1:0.00481537,XP_031111177.1:-0.00480537):0.915477,(((((XP_019261653.1:0.0502133,XP_009793912.1:0.0358548):0.0886397,XP_016492464.1:0.113968):0.102757,XP_016496777.1:-0.0592512):0.0357268,XP_033508080.1:-0.0201344):0.107378,((XP_049391442.1:0.105423,XP_049364754.1:0.109576):0.104136,XP_049364055.1:0.221056):0.110698):0.0966276):0.044971):0.0351853):0.0112306,((((XP_031400527.1:0.00825467,XP_031400530.1:0.00788065):0.101939,XP_031400534.1:-0.0526747):0.0290691,((XP_031400529.1:0.0442944,XP_031400532.1:0.0448657):0.0431957,XP_031400533.1:0.0617875):0.0765228):0.593021,(XP_030522569.2:-0.100147,XP_056169321.1:0.459522):0.254942):0.0325276):0.0196313,(((((((((((((((monoXP_020188212.1:0.00621964,monoXP_048529677.1:0.00661274):0.00762438,monoXP_044388304.1:0.0205504):0.0281372,((monoXP_044396773.1:0.0076596,monoXP_037433955.1:0.00616537):0.0141726,monoXP_044380855.1:0.0275104):0.0149419):0.0195686,monoXP_037440712.1:0.076591):0.0202668,monoXP_044984669.1:0.0861285):0.258043,monoXP_037440713.1:0.331229):0.226075,((((monoXP_003577140.1:0.0143379,monoXP_024310980.1:0.130278):0.412299,(monoXP_051186466.1:0.0834611,monoXP_047046196.1:0.0792823):0.386963):0.0404999,(((monoXP_051196915.1:0.0470782,monoXP_047093898.1:0.0457241):0.0177286,monoXP_047093899.1:0.0547414):0.291955,monoXP_051196919.1:0.321392):0.131516):0.0448327,(monoXP_040383773.1:0.39314,(monoXP_052167002.1:0.0436592,monoXP_015650531.1:0.042544):0.342248):0.118624):0.0416535):0.0913842,(monoXP_004956377.2:0.0513313,monoXP_034581579.1:0.0322246):0.506886):0.036166,monoXP_047086323.1:0.161994):0.0442766,(monoXP_003572540.1:0.738958,(((monoXP_015689238.1:0.0827352,monoXP_015689241.1:0.0866051):0.567856,monoXP_025878733.1:0.506784):0.079967,(((((((monoXP_025811356.1:0.0754618,monoXP_025811359.1:0.0989155):0.0311007,(monoXP_039809600.1:0.0351834,monoXP_039809601.1:0.0547263):0.0707665):0.0560152,(monoXP_039828735.1:0.0664835,monoXP_039828736.1:0.0736401):0.0880309):0.0462291,(monoXP_039843573.1:0.122425,monoXP_039846744.1:0.136061):0.0735833):0.0650361,(monoXP_004952516.1:0.151151,monoXP_034589578.1:0.158145):0.126607):0.247018,((monoXP_021315713.1:0.236758,((monoXP_020394115.1:-0.0145338,(((monoXP_020394117.1:-0.00178782,monoXP_020394121.1:0.00592606):0.00911734,monoXP_020394118.1:-0.00706382):0.00467955,monoXP_020394120.1:-0.0055745):0.0174813):0.0173577,(monoXP_020394119.1:-0.0380039,monoXP_020394122.1:0.0380139):0.0795943):0.24499):0.0802913,(monoXP_021302305.1:0.284596,monoNP_001307457.1:0.28488):0.038621):0.180317):0.13548,((monoXP_021302306.1:0.0882976,monoXP_048539755.1:0.990931):0.0983264,monoXP_020394123.1:0.727589):0.0258265):0.0428644):0.0106488):0.0403273):0.0909233,monoXP_039133416.1:0.5738):0.0154234,(((((monoXP_020101061.1:0.641106,(monoXP_020247935.1:0.42922,((monoXP_020260621.1:0.0487572,monoXP_020260622.1:0.0369378):0.283977,monoXP_020259770.1:0.369396):0.0538625):0.176399):0.00365654,(monoXP_020252727.1:0.566238,monoXP_020257958.1:0.147977):0.0861985):0.00462785,((monoXP_020683059.1:0.254849,monoXP_020593888.1:0.247628):0.312273,(monoXP_020696302.1:0.433472,((monoXP_020572776.1:-0.00483654,monoXP_020572779.1:0.00484654):0.0218663,monoXP_020572780.1:0.132135):0.428023):0.159748):0.0927998):0.00537257,((((monoXP_010940517.1:0.210267,(monoXP_008807511.2:9.59996e-05,monoXP_008807513.2:-8.59996e-05):0.21627):0.103159,((monoXP_029118347.1:-0.00933325,(monoXP_029118348.1:0.00330182,monoXP_029118349.1:0.000854044):0.0103699):0.19646,(((monoXP_038986611.1:0.0252192,monoXP_038986613.1:0.0218692):0.0652014,(monoXP_038986612.1:0.0757532,monoXP_038986614.1:0.059751):0.0192398):0.0748847,monoXP_038979024.1:0.0221411):0.072947):0.0977191):0.260747,monoXP_009379777.1:0.620628):0.0293791,((((((monoXP_042439569.1:-0.00760122,(monoXP_042439570.1:-0.011503,(monoXP_042439571.1:0.0143616,monoXP_042439573.1:-0.0137879):0.018735):0.00757975):0.0138502,(monoXP_042434411.1:-0.0125449,((monoXP_042434412.1:0.0102761,monoXP_042434414.1:-0.00102137):0.00600322,monoXP_042434417.1:-0.0100529):0.0174739):0.0116924):0.0114526,monoXP_042439572.1:-0.0109002):0.0157604,monoXP_042434413.1:-0.00277808):0.00914189,monoXP_042434415.1:-0.00882916):0.0119351,monoXP_042439574.1:0.00486983):0.611414):0.0528398):0.00853255,(((monoXP_020703786.1:0.0418815,monoXP_020703787.1:0.00126745):0.414255,(monoXP_020587565.1:0.0165343,monoXP_020587566.1:0.0424549):0.376116):0.228114,(monoXP_009421124.1:0.595269,((monoXP_042403365.1:0.0257225,monoXP_042406861.1:0.0287716):0.321525,monoXP_042436646.1:0.333146):0.2916):0.0701048):0.0177329):0.0120777):0.00257685,(((monoXP_039117997.1:-0.00078366,monoXP_039118000.1:0.00159297):0.389599,monoXP_039122152.1:0.354439):0.321888,(((((((monoXP_019702861.1:0.0252051,monoXP_029117754.1:0.0246728):0.0209261,((monoXP_019702857.1:0.00553812,monoXP_019702858.1:0.000572018):0.00165006,monoXP_029117755.1:0.00269042):0.0332072):0.0210865,monoXP_010909159.1:0.0373804):0.0107414,(monoXP_019702859.1:0.0311798,monoXP_029117757.1:0.0548643):0.0178911):0.136954,monoXP_008803804.3:0.207382):0.169378,((monoXP_010910079.1:0.0677489,monoXP_029117945.1:0.200005):0.0663911,monoXP_008793977.3:0.204864):0.210626):0.238294,(monoXP_009394020.1:0.574903,(monoXP_042452597.1:0.419064,(monoXP_042457629.1:0.054599,monoXP_042462982.1:0.0331388):0.314604):0.208333):0.130345):0.0319942):0.0525166):0.0106798,(((((((((((((monoXP_020198284.1:0.0398146,((monoXP_044336889.1:0.00872265,monoXP_037417801.1:0.0102496):0.0067757,monoXP_048540911.1:0.0201008):0.0269537):0.0405197,((monoXP_044336900.1:0.00287154,monoXP_037417806.1:0.00945452):0.00880803,monoXP_048540917.1:0.0185381):0.0474236):0.0366932,(monoXP_020198286.1:0.0500248,(monoXP_044410187.1:0.0312335,monoXP_037471661.1:0.0372927):0.0179236):0.0368242):0.0381299,(monoXP_044410183.1:0.0136497,monoXP_037471659.1:0.0162261):0.124213):0.229449,monoXP_044978762.1:0.363027):0.0510588,((((monoXP_045084802.1:0.0421898,(monoXP_045084804.1:0.00415681,monoXP_044451327.1:0.00320681):0.00917862):0.055611,monoXP_037473039.1:0.075965):0.0730837,(monoXP_044451325.1:0.0922395,monoXP_044416554.1:0.0792244):0.0562108):0.108812,(monoXP_044343645.1:0.0538559,monoXP_048546768.1:0.0495289):0.184295):0.0920954):0.0584729,(((monoXP_014754549.1:0.00600192,monoXP_014754550.1:-0.00054593):0.173898,monoXP_014754553.1:0.138375):0.10572,(monoXP_010237664.1:0.0819186,monoXP_024319219.1:0.110573):0.200286):0.160662):0.0364542,(((monoXP_051207248.1:0.047988,monoXP_047095156.1:0.0502555):0.075577,monoXP_047095158.1:0.1091):0.0583727,monoXP_051207264.1:0.169157):0.296693):0.0458181,(monoXP_040380629.1:0.336008,(monoXP_052157482.1:0.208579,((((monoXP_052157483.1:-0.0537209,monoXP_052157484.1:0.0817722):0.108648,monoXP_015640368.1:0.0529853):0.0633292,monoNP_001389491.1:0.114301):0.0342004,((monoXP_052157486.1:0.0033543,monoXP_015639385.1:0.00368852):0.108671,monoXP_015639386.1:0.101041):0.0529727):0.0411699):0.140494):0.178488):0.0129499,(monoXP_025810022.1:0.380265,(((monoXP_025810023.1:0.182988,(monoXP_039800790.1:0.121343,(monoXP_039800794.1:0.0446135,monoXP_039800795.1:0.0270301):0.0325509):0.0543201):0.0397141,(((monoXP_039838086.1:0.0104425,monoXP_039838094.1:0.00210219):0.0179321,monoXP_039838090.1:-0.00886924):0.0946052,(monoXP_039838095.1:0.028947,monoXP_039838096.1:-0.00842145):0.0182562):0.154663):0.0568143,(((monoXP_022680975.1:0.0833045,monoXP_034585956.1:0.05505):0.0270347,(monoXP_034585953.1:0.032678,monoXP_034585955.1:0.0301567):0.0425387):0.168783,((monoXP_021302977.1:-0.0223764,monoXP_021302978.1:0.0605533):0.126139,monoXP_008649684.1:0.114653):0.170452):0.0382757):0.068582):0.13578):0.204766,monoXP_020101175.1:0.691826):0.0508286,((((((((((monoXP_020191422.1:0.0362149,monoXP_044354915.1:0.0144636):0.0625113,monoXP_037410992.1:0.0742544):0.00752821,(monoXP_037403817.1:-0.00996147,(monoXP_037403818.1:0.0600493,monoXP_048547709.1:0.0631587):0.0564813):0.107003):0.0831301,((monoXP_044974393.1:0.105961,(monoXP_044338283.1:0.00590998,monoXP_048547708.1:0.00652752):0.0708928):0.0413704,monoXP_044346745.1:0.106064):0.03522):0.141751,((monoXP_047083047.1:0.296236,monoXP_047082813.1:0.173658):0.0484872,monoXP_047082814.1:0.121916):0.163137):0.0147707,monoXP_003572541.1:0.308653):0.0973179,(((monoXP_006648646.2:0.184364,monoXP_015689455.1:0.141263):0.05998,(monoXP_052143415.1:0.268433,monoXP_015626858.1:0.252048):0.134638):0.172106,(((monoXP_025810369.1:0.225183,monoXP_039841986.1:0.267168):0.0296741,(monoXP_004952519.1:0.0334211,monoXP_034589598.1:0.0272488):0.147894):0.156467,(monoXP_021318625.1:0.312339,monoNP_001348612.1:0.36026):0.0723931):0.0509861):0.0552458):0.101839,monoXP_051180184.1:0.566848):0.149016,((monoXP_040378987.1:0.454265,(monoXP_052151492.1:0.313733,monoXP_015636023.1:0.279649):0.179203):0.196655,monoXP_034573424.1:0.252206):0.165551):0.0771238,(monoXP_051212328.1:0.543409,bryoXP_024377532.1:0.92611):0.017131):0.0853999):0.0221912,((((algaXP_011399155.1:0.676346,algaXP_005649215.1:1.26921):0.117944,((algaXP_007509798.1:1.38636,(algaXP_002500051.1:1.1659,algaXP_022838957.1:0.668004):0.155739):0.277854,(((algaXP_042923214.1:1.61776,algaXP_002950363.1:1.4358):0.497164,NTH_XP_042914902.1:0.998471):0.260689,(((((('NTH XP_057870820.2':0.334214,(NTH_XP_002966510.2:0.0502857,NTH_XP_002982352.2:0.0118996):0.322333):0.0957251,(('AtNTH1 NP_565725.1':0.305657,NTH_XP_010672145.1:0.414564):0.0311024,(('AtNTH2 NP_973767.1':0.367816,NTH_XP_016492174.1:0.40128):0.0408398,(NTH_XP_009393783.1:0.400268,NTH_XP_009416017.1:0.248393):0.136328):0.0182691):0.0147962):0.0212912,(((NTH_XP_028062356.1:0.239191,(NTH_XP_016476756.1:0.130447,NTH_XP_004241397.1:0.116894):0.170443):0.109586,NTH_XP_017220870.1:0.14339):0.0650608,NTH_XP_017221467.1:-0.0888568):0.10269):0.10464,(NTH_XP_015617926.1:0.0840595,NTH_XP_020401180.1:0.126612):0.265811):0.171741,NTH_XP_024400080.1:0.722847):0.0842359,NTH_XP_001422672.1:0.59085):0.32979):0.122275):0.124222):0.124484,(XP_010667367.2:0.378119,XP_021745254.1:0.309329):0.369543):0.0195551,((XP_052621211.1:-0.00179234,(XP_052621212.1:-0.00237651,(XP_042752454.1:-0.00398677,XP_023733762.2:0.00399677):0.00238151):0.00179734):0.377656,((bryoXP_024373349.1:1.0564,(((((bryoXP_024361176.1:-0.0284942,bryoXP_024361213.1:0.0285042):0.0200461,bryoXP_024361184.1:-0.00942642):0.0196314,bryoXP_024361195.1:-0.0148678):0.0119567,bryoXP_024361203.1:0.0146581):0.328243,bryoXP_024361230.1:0.28296):0.784764):0.010289,(lycoXP_002990766.2:0.11101,lycoXP_002986643.2:0.11661):0.276891):0.120599):0.0291593):0.0421296):0.0208147):0.00543058,((monoXP_039122262.1:-0.0262834,monoXP_039122264.1:0.0262934):0.578325,(XP_034688756.1:0.0164442,XP_019075958.1:0.00749535):0.627783):0.0560432):0.00414117):0.00756972,(((basalXP_006851720.3:0.671835,(basalXP_006836725.1:0.168948,basalXP_020518938.1:0.146657):0.583662):0.0291062,(((XP_028957635.1:0.000553597,((XP_028957640.1:0.0418362,XP_028957642.1:-0.03139):0.0332313,XP_028957641.1:-0.0201616):0.0108638):0.00813092,XP_050145973.1:-0.00222739):0.00796857,XP_028957639.1:0.0119394):0.432571):0.0468591,(basalXP_031501045.1:0.632298,(basalXP_031488887.1:-0.00864359,basalXP_031488888.1:0.00865359):0.637965):0.0942798):0.0189845):0.0274287):0.0107505,((((((((((((XP_020883198.1:0.036835,XP_020883199.1:0.0278159):0.0475114,XP_020883200.1:0.0658188):0.0245604,XP_020883201.1:0.0695414):0.199903,(XP_020883202.1:0.16285,XP_023639999.1:0.25516):0.055175):0.00969258,(((XP_010516873.1:0.0355395,XP_010516874.1:0.0221538):0.0758591,(XP_010509463.1:0.0258133,XP_010509464.1:0.026388):0.0536602):0.195438,XP_006295565.1:0.230053):0.0126846):0.0189352,((XP_010509466.1:0.114035,XP_010516871.1:0.0637364):0.0721341,XP_010505197.1:0.155338):0.0589044):0.0665659,AtROS1:0.277143):0.052452,(XP_006410826.1:0.245201,XP_024011897.1:0.197355):0.160004):0.0215616,((((XP_048628435.1:0.00569047,XP_048636542.1:0.0062224):0.0717624,(XP_013691816.2:0.015715,XP_013636064.1:0.0286798):0.0484265):0.0324414,(XP_009143580.1:0.00138103,XP_009143581.1:0.000718586):0.122312):0.103648,(XP_018439728.1:0.0616527,XP_018439729.1:0.0632579):0.178794):0.125388):0.108826,XP_010506092.1:0.234028):0.019856,(XP_010558957.1:0.200923,XP_010558958.1:0.131626):0.383007):0.0566515,((((((XP_020887571.1:0.0251204,XP_020887574.1:0.00775574):0.177484,AtDML2:0.162733):0.247346,(XP_019096343.1:0.439661,XP_006296678.1:0.354446):0.0293483):0.104859,XP_006407616.1:0.303199):0.116637,XP_010543902.1:0.406704):0.0475807,(XP_026426717.1:0.288489,(XP_026414520.1:0.00591893,XP_026414521.1:-0.00590893):0.265433):0.446218):0.00941592):0.011389):0.00746712,(((((XP_042514621.1:0.263684,XP_043707722.1:0.26406):0.0208132,XP_042481006.1:0.278532):0.122386,(XP_043723485.1:0.0190113,(XP_043723486.1:0.00489804,XP_043723487.1:0.0053941):0.00414347):0.10688):0.11447,((XP_010273107.1:0.359134,(XP_010278236.1:0.0614416,XP_010278237.1:0.0623603):0.326236):0.17808,(XP_026414959.1:0.122244,(XP_026403401.1:0.00540488,XP_026403403.1:-0.00539488):0.107585):0.498364):0.0160223):0.059063,(((XP_010683880.2:0.385352,(((XP_021764813.1:0.0107245,XP_021764814.1:7.63791e-05):0.208136,(XP_021743317.1:0.205588,XP_021857230.1:0.209072):0.0338798):0.112649,XP_021747318.1:0.397969):0.0428053):0.258503,(XP_017252213.1:0.459635,XP_017246804.1:0.0391536):0.053287):0.0337446,(((((((((XP_051131165.1:0.449796,(XP_012840110.1:0.354598,XP_011094546.1:0.34552):0.0535318):0.0368873,(((XP_047976597.1:0.158064,XP_042054302.1:0.185262):0.059119,(XP_042049962.1:0.147323,XP_042049964.1:0.189874):0.0747342):0.0665596,(XP_041998088.1:0.172535,XP_042045968.1:0.145052):0.119681):0.194036):0.026701,XP_051130258.1:0.562191):0.067105,(((XP_022846723.1:-0.0269067,(XP_022846724.1:4.98473e-06,XP_022846726.1:5.01527e-06):0.0376459):0.0134658,XP_022846725.1:-0.0134547):0.364789,(XP_022887254.1:0.237692,(XP_022846727.1:0.0545982,XP_022846729.1:0.0434349):0.18186):0.0883158):0.197958):0.0248941,((((XP_016542890.2:0.199653,((XP_055812218.1:0.114244,((XP_049406851.1:0.0126113,XP_049359221.1:0.0156671):0.0334142,XP_015161539.1:0.0553668):0.0714869):0.0203962,(XP_010325938.1:0.0663918,XP_015087717.1:0.0611188):0.0703776):0.0719373):0.0760879,((XP_019250818.1:0.0984831,((XP_016469756.1:-0.0232529,(XP_016469757.1:0.0341405,XP_009612085.1:0.0247151):0.037026):0.0857949,(XP_009612084.1:0.0198508,XP_018629418.1:0.0151098):0.0473163):0.0430257):0.0170664,((XP_009791223.1:-0.0411484,XP_009791225.1:0.05524):0.129903,NP_001312835.1:0.0921984):0.0315541):0.132462):0.142018,(((XP_016543466.1:0.160154,XP_055808051.1:0.140814):0.0133601,((XP_004249459.3:0.0715056,XP_015055615.1:0.0677263):0.020466,((XP_049402589.1:0.0149943,XP_049342759.1:0.0158504):0.0376801,XP_015165256.1:0.0526831):0.0318438):0.0640056):0.0809537,((XP_019239050.1:0.0648225,XP_016488674.1:0.133327):0.0408861,XP_009623013.2:0.113669):0.123851):0.134691):0.0665036,XP_016433943.1:-0.136965):0.0747576):0.0101507,(((XP_019187018.1:0.208592,(XP_031102985.1:0.079408,XP_031102989.1:0.129653):0.103454):0.0205215,XP_019175017.1:0.209645):0.277264,(XP_019152735.1:0.247189,XP_031128098.1:0.239752):0.222766):0.0570532):0.0315511,((((XP_027070875.1:0.0386973,XP_027070878.1:0.040221):0.0464608,((XP_027070051.1:0.014166,XP_027174877.1:0.00344678):0.0313985,((XP_027070054.1:0.0136442,XP_027174879.1:0.00391113):0.00928241,XP_027070056.1:0.0419897):0.0167731):0.0298424):0.247679,XP_027067953.1:-0.172082):0.150731,XP_027067954.1:0.15277):0.135618):0.0180818,(((((((XP_038904008.1:0.107873,(XP_050940096.1:0.0762183,XP_011651988.1:0.0652467):0.0428806):0.0802964,((XP_022982801.1:0.0166299,XP_022934379.1:0.00993311):0.0281298,XP_023529108.1:0.0517891):0.150122):0.0423162,((XP_023005636.1:0.0204263,XP_022939958.1:0.00935519):0.0457929,XP_023540192.1:0.0592719):0.173294):0.034706,(XP_022144649.1:0.108606,XP_022144652.1:0.128211):0.155819):0.314598,((((XP_038881944.1:0.0640737,XP_038881947.1:0.111352):0.0955476,((((((((XP_016902887.1:-0.0361081,XP_016902891.1:0.0549004):0.0189984,XP_050945060.1:-0.0178262):0.0258348,XP_016902893.1:-0.017245):0.0453764,XP_016902889.1:-0.00845447):0.0335707,XP_016902892.1:0.00557616):0.0361019,XP_016902888.1:-0.0315959):0.0548887,XP_016902890.1:-0.031111):0.155806,XP_004143374.1:0.0823929):0.0982465):0.108195,(XP_022972685.1:0.0391707,(XP_022963233.1:0.0147998,XP_023518496.1:0.0118489):0.0398752):0.208329):0.0896857,(XP_022138824.1:0.0356494,XP_022138825.1:0.0369744):0.316646):0.228187):0.0139687,(((((XP_030493603.1:0.410586,XP_024021651.1:0.342936):0.0691451,XP_015898699.2:0.403799):0.0275303,(((XP_011466797.1:0.0927179,XP_011460268.1:0.0843466):0.0771147,(XP_050380351.1:0.16572,XP_024189357.1:0.144516):0.0284649):0.181367,((((XP_008391745.2:0.0311935,XP_050122669.1:0.0605278):0.0296087,XP_009353007.2:0.0464563):0.0623736,(((XP_008386935.2:0.000977904,XP_050115540.1:0.00224447):0.0177789,XP_009365322.1:0.0224367):0.0411535,((XP_008386936.2:0.00215734,XP_050115542.1:0.00384391):0.00813062,(XP_008386937.2:0.000979959,XP_050115543.1:0.00228978):0.000620836):0.0765877):0.0563851):0.142003,(((XP_021810151.1:0.0155257,XP_008241296.1:0.0165572):0.0379136,(XP_034226035.1:0.0265837,XP_020424801.1:0.0243305):0.0366202):0.0445641,(XP_034226038.1:0.080846,XP_020424804.1:0.075655):0.0374731):0.142579):0.102081):0.105258):0.0181149,(((((((((XP_042943145.1:-0.0303115,XP_042943148.1:0.0308679):0.0418933,XP_042943147.1:0.0118023):0.0434147,XP_042943146.1:0.103287):0.0332242,(((XP_041024881.1:-0.0144993,(XP_041024882.1:0.00414744,XP_041024883.1:-0.00413744):0.0145043):0.0137852,(XP_018812372.1:-0.0144689,(XP_018812374.1:0.0041384,XP_018812376.1:-0.0041284):0.0144739):0.0147967):0.0269709,(XP_041024884.1:0.0140386,XP_018812377.1:0.0151969):0.0127427):0.0535527):0.235334,((((((XP_030926229.1:0.000898698,XP_050243418.1:0.00274807):0.00408353,XP_050243419.1:0.00121443):0.00124033,XP_030926230.1:0.000598592):0.0249622,XP_023928322.1:0.0258725):0.0121264,(XP_030926232.1:0.000852016,XP_050243422.1:0.00286398):0.0338804):0.0740021,(((XP_030926231.1:0.000877224,XP_050243420.1:0.00283467):0.00507973,XP_030926234.1:0.000315801):0.0258051,(XP_023928323.1:0.00202707,XP_023928325.1:0.00228434):0.028944):0.0979317):0.178173):0.0719871,(XP_038718741.1:0.127699,XP_038701565.1:0.129943):0.327086):0.0123701,(((XP_022767171.1:0.227884,((((XP_017630284.1:0.0263855,(XP_040947460.1:0.00486241,XP_012442365.1:0.00334092):0.0270346):0.0376666,XP_040947461.1:-0.0053736):0.0263354,(XP_017630288.1:0.0243852,(XP_040967254.1:0.0580745,XP_040967255.1:0.00511009):0.0290573):0.0118872):0.0852456,(XP_039013487.1:0.171908,(XP_039066138.1:0.118127,(XP_039068335.1:0.0137107,XP_039068336.1:0.0109065):0.122355):0.0371977):0.0390122):0.0544493):0.0344827,(XP_021290000.1:0.0516964,XP_017977015.1:0.0400352):0.189644):0.0600475,((((XP_017610994.1:-0.0117532,XP_052874798.1:0.0200662):0.0235062,XP_016691464.2:0.0237958):0.0737918,XP_052476916.1:0.0878523):0.0633093,XP_016669533.2:0.169173):0.21365):0.133301):0.00741215,(((((XP_006430303.1:0.00984435,XP_006481894.2:0.0115174):0.0328754,XP_015387007.1:0.0431243):0.0616271,XP_024037732.1:0.0888899):0.0126315,XP_024037730.1:0.17004):0.359605,(XP_044461471.1:0.320002,(XP_031281226.1:0.0748064,XP_031281232.1:0.105242):0.0358711):0.111469):0.0350657):0.0127193,((((((XP_021644867.1:0.146135,XP_021620859.1:0.16271):0.0573659,XP_021678794.1:0.203517):0.0536134,((XP_021622006.2:-0.0132708,XP_021622011.2:0.0604471):0.080676,XP_021622010.2:0.0683777):0.212965):0.0642062,(XP_012066501.1:0.288349,XP_048236164.1:0.293172):0.0242932):0.0426541,(((XP_034913689.1:0.000294394,XP_034913691.1:-0.000284394):0.0187115,(XP_011018880.1:0.000291164,XP_011018881.1:-0.000281164):0.0234235):0.0135176,(XP_052310259.1:0.000342127,XP_006381317.3:-0.000332127):0.0282371):0.320921):0.0303181,XP_050228363.1:0.455912):0.0537263):0.0277613):0.010049,(((XP_039168041.1:0.144963,XP_056159670.1:0.126993):0.0549296,(XP_030521965.1:0.0459663,XP_048141992.1:0.0370277):0.159894):0.331421,(XP_031395264.1:-0.0379032,XP_031395265.1:0.0384538):0.539746):0.0562211):0.0288653):0.0115711,((((((((XP_028060397.1:-0.0259228,XP_028060399.1:0.0838518):0.0294168,XP_028060398.1:0.0013336):0.286742,((XP_028079541.1:-0.0390813,(XP_028079545.1:0.0162251,XP_028079546.1:-0.00620913):0.0485097):0.0995019,(XP_028079542.1:-0.0207451,(XP_028079543.1:-0.0434884,XP_028079547.1:0.0445461):0.0220707):0.0881547):0.208179):0.0386636,(((XP_052172675.1:0.0388869,XP_052172682.1:0.00276996):0.00751053,(XP_052172679.1:0.00442934,(XP_052172680.1:0.000774291,XP_052172681.1:0.00359514):0.00281156):0.00796309):0.0438911,(XP_052172677.1:0.0439348,XP_052172683.1:0.00204262):0.0674098):0.248714):0.0660342,XP_052174810.1:0.394515):0.0749764,((XP_034692703.1:0.0236227,XP_002277401.1:0.0230548):0.0240559,(XP_034692705.1:0.0177436,XP_019077219.1:0.0125159):0.0645865):0.404993):0.0245279,XP_047334460.1:0.624301):0.0276965,(XP_047322892.1:0.0216494,XP_047322893.1:0.013013):0.296176):0.0174147):0.0166025):0.000368937,(((((XP_024985327.1:0.095757,XP_024985328.1:-0.00721393):0.357015,(XP_021973957.1:0.328463,XP_022000791.1:0.196914):0.0440077):0.0409161,XP_023745937.1:0.383814):0.0306359,XP_043614167.1:0.550496):0.0543572,((((XP_024970552.1:0.115013,XP_024970561.1:0.0590464):0.267546,XP_043632656.1:0.418061):0.037075,((XP_023749747.1:-0.0232714,XP_023749753.1:0.0971134):0.031169,XP_023749751.1:0.0203925):0.245041):0.0642133,(XP_022008976.1:0.00084209,XP_035838744.1:0.109525):0.244505):0.051032):0.0503146):0.00353089):0.00431249):0.00519193):0.0643357):0.0112568):0.0570643):0.0348778):0.020964):0.0146592):0.0512822):0.0438933,XP_027363218.1:0.334958);
