# Supplementary material for: Base Excision DNA Repair in Plants: Arabidopsis and Beyond
Source: Int J Mol Sci. 2023 Sep 29;24(19):14746. doi: 10.3390/ijms241914746 (PMC10573277; doi:10.3390/ijms241914746)
Supplement: Supplementary file 1 [file ijms-24-14746-s001.zip › ijms-2620987-supplementary/Grin_et_al_Fig_4.nwk]

(
(
(
(
(
(
(
(
(
(
(
(
(
(
(
(
(
(
(
(
(
(
(
(
(
(
XP_010465048.1:0.00987,
(
XP_010486996.1:0.00745,
XP_010499388.1:0.00533)
:0.00291)
:0.01985,
XP_006298177.1:0.03066)
:0.00124,
(
XP_020887931.1:0.01821,
NP_566433.1:0.02025)
:0.01438)
:0.03449,
(
(
XP_018434408.1:0.03875,
(
(
XP_013673184.2:0.00326,
XP_013636505.1:0.00316)
:0.00194,
XP_013676705.1:0.00450)
:0.02545)
:0.01726,
(
XP_006407303.1:0.04087,
(
XP_018489771.1:0.03158,
(
(
XP_013685654.1:0.00109,
XP_013638134.1:0.00209)
:0.00955,
(
XP_013749921.2:0.00866,
XP_009146594.1:0.00726)
:0.00876)
:0.01659)
:0.01074)
:0.01006)
:0.01153)
:0.06666,
(
XP_010543112.1:0.11990,
(
XP_006422312.1:0.15583,
(
(
XP_039055305.1:0.10096,
(
(
XP_016702755.2:0.00532,
(
XP_040943044.1:0.00677,
XP_012463674.1:0.00064)
:0.00454)
:0.06160,
(
XP_022718148.1:0.05712,
(
XP_021299529.1:0.01352,
XP_007022761.2:0.02071)
:0.04211)
:0.01136)
:0.01029)
:0.02167,
XP_039015206.1:0.11555)
:0.02148)
:0.01291)
:0.00641)
:0.01741,
(
(
(
(
(
(
XP_028773376.1:0.05802,
XP_054812901.1:0.05933)
:0.07316,
(
(
(
(
(
XP_004517238.2:0.07151,
(
XP_003595924.1:0.05807,
(
XP_050919912.1:0.05843,
XP_045799642.1:0.04724)
:0.00449)
:0.01449)
:0.02104,
(
(
(
XP_016171445.1:0.00074,
(
XP_015932523.1:-0.00019,
XP_025610055.1:0.00270)
:0.00179)
:0.07086,
(
XP_057457092.1:0.05998,
(
(
(
XP_027342245.1:0.03447,
XP_020208063.1:0.03553)
:0.00682,
(
XP_003531474.1:0.01877,
(
XP_003546838.1:0.00125,
XP_028204524.1:0.00125)
:0.02049)
:0.02163)
:0.00448,
(
XP_007149154.1:0.02957,
(
(
(
XP_017422942.1:0.00397,
XP_047158318.1:0.00591)
:0.00270,
XP_014502331.2:0.00959)
:0.00518,
XP_027902630.1:0.00865)
:0.01678)
:0.01605)
:0.02203)
:0.00395)
:0.00963,
(
XP_019455454.1:0.06365,
XP_019443678.1:0.07589)
:0.02052)
:0.01335)
:0.01253,
(
(
XP_045800412.1:0.07139,
(
XP_013445298.1:0.06424,
XP_050873025.1:0.06274)
:0.00498)
:0.02873,
(
(
(
XP_027356800.1:0.08107,
(
(
(
XP_003545728.1:0.03306,
(
XP_003531809.1:0.00109,
XP_028244852.1:0.00141)
:0.03227)
:0.00970,
XP_020204037.1:0.03367)
:0.01232,
(
(
XP_027908899.1:0.02671,
(
(
XP_017431674.1:0.00269,
XP_047182116.1:0.00244)
:0.00609,
XP_014490231.1:0.00673)
:0.01625)
:0.00611,
XP_007133461.1:0.04197)
:0.01207)
:0.01409)
:0.01482,
XP_057458214.1:0.06740)
:0.01309,
XP_004509996.1:0.09093)
:0.00622)
:0.01383)
:0.00333,
(
XP_054792135.1:0.00497,
XP_054815876.1:0.00970)
:0.11826)
:0.00957,
(
(
(
(
XP_030967111.1:0.00405,
XP_050278562.1:0.00573)
:0.00746,
XP_023901988.1:0.01210)
:0.07188,
(
XP_042966209.1:0.02793,
(
XP_040999239.1:0.01824,
XP_018859710.1:0.01566)
:0.00839)
:0.06905)
:0.03244,
(
(
(
XP_038691664.1:0.01406,
XP_038689883.1:0.01330)
:0.09919,
(
(
(
XP_011012959.1:0.01497,
(
XP_034923652.1:0.00756,
XP_002312220.1:0.00485)
:0.00500)
:0.04150,
(
XP_011014375.1:0.01695,
(
XP_034906843.1:0.00943,
XP_024465301.1:0.00789)
:0.00780)
:0.04150)
:0.04287,
(
XP_012092185.1:0.07646,
(
XP_021671886.2:0.06786,
XP_021596829.1:0.06479)
:0.01965)
:0.01182)
:0.01038)
:0.00544,
(
(
XP_044505303.1:0.00151,
XP_044480607.1:0.00335)
:0.05035,
(
XP_044468506.1:0.03061,
XP_031283376.1:0.04010)
:0.01163)
:0.07011)
:0.01191)
:0.00137)
:0.00173)
:0.00145,
(
(
XP_048325456.1:0.11180,
XP_010092457.1:0.13217)
:0.00656,
(
(
XP_050370604.1:0.03045,
(
XP_004295546.1:0.01702,
XP_024160661.1:0.01721)
:0.00397)
:0.06254,
(
(
(
XP_007211731.1:0.00251,
XP_021818262.1:0.00221)
:0.00140,
XP_008225980.1:0.00332)
:0.03860,
(
(
XP_009363313.2:0.00987,
(
XP_008346069.2:0.00063,
XP_050146854.1:0.00653)
:0.00684)
:0.01671,
(
(
XP_008383216.1:0.00117,
XP_050108044.1:0.00119)
:0.00838,
XP_009368625.2:0.01167)
:0.02817)
:0.02050)
:0.03577)
:0.03600)
:0.00682)
:0.00659,
XP_030489383.1:0.14516)
:0.00806,
(
XP_050226438.1:0.13351,
XP_002515807.3:0.11990)
:0.02562)
:0.01462,
(
(
XP_022149598.1:0.08123,
(
(
(
XP_023511876.1:0.00845,
XP_022943791.1:0.00427)
:0.00309,
XP_022986422.1:0.00963)
:0.06209,
(
(
XP_050935290.1:0.01343,
XP_004139917.2:0.01176)
:0.04471,
XP_038902889.1:0.06978)
:0.00844)
:0.01582)
:0.00985,
(
(
XP_023007195.1:0.00517,
XP_023007198.1:0.00591)
:0.02551,
XP_022947743.1:0.02418)
:0.07784)
:0.06481)
:0.01098)
:0.00752,
(
(
XP_010670018.1:0.10447,
XP_057520988.1:0.09923)
:0.00452,
(
XP_021757370.1:0.08716,
XP_021864455.2:0.07951)
:0.02579)
:0.07977)
:0.01106,
(
(
XP_010260812.1:0.12853,
(
XP_042519807.1:0.08835,
(
XP_042477532.1:0.06067,
XP_043702612.1:0.07317)
:0.01655)
:0.05617)
:0.01475,
(
XP_026395011.1:0.00832,
XP_026414076.1:0.01059)
:0.15827)
:0.03265)
:0.00613,
XP_057949636.1:0.19799)
:0.00795,
(
(
XP_031403389.1:0.20775,
(
XP_030527369.1:0.05775,
(
XP_039170959.1:0.04812,
XP_030474879.1:0.05162)
:0.01130)
:0.11707)
:0.03107,
XP_021889694.1:0.18682)
:0.00141)
:0.01579,
XP_058072334.1:0.20693)
:0.00853,
(
(
XP_020677877.1:0.10348,
XP_020573909.1:0.09652)
:0.09930,
(
(
(
(
XP_042373400.1:0.00856,
XP_042470040.1:0.00971)
:0.17835,
(
(
XP_019702637.1:0.14572,
(
XP_010928808.1:0.04057,
XP_008798468.2:0.04594)
:0.07183)
:0.03994,
(
XP_009418223.1:0.16238,
(
XP_018681149.1:0.11846,
(
(
XP_042383561.1:0.00398,
XP_042449844.1:0.01117)
:0.07683,
(
XP_042429960.1:0.01250,
XP_042424083.1:0.01479)
:0.06609)
:0.05926)
:0.03579)
:0.00654)
:0.00903)
:0.00825,
(
XP_020256682.1:0.09186,
XP_020275771.1:0.08205)
:0.08646)
:0.00750,
(
XP_039139465.1:0.16701,
XP_039131033.1:0.13778)
:0.01314)
:0.00276)
:0.01651)
:0.00763,
(
(
(
XP_006644844.2:0.03195,
(
XP_052140461.1:0.00397,
XP_015624561.1:0.00628)
:0.03157)
:0.06642,
(
XP_003564403.1:0.07714,
(
(
XP_051226295.1:0.01083,
XP_047060178.1:0.01000)
:0.03843,
(
(
(
(
XP_048564847.1:0.00138,
(
XP_044341698.1:0.00214,
XP_037406969.1:0.00047)
:0.00383)
:0.01922,
XP_037414430.1:0.01257)
:0.00722,
XP_020194031.1:0.01638)
:0.00728,
XP_044977332.1:0.03273)
:0.01755)
:0.02334)
:0.02447)
:0.00736,
(
NP_001150401.2:0.08036,
(
(
NP_001304104.1:0.06017,
(
(
(
XP_004970256.1:-0.00025,
XP_034598446.1:0.00025)
:0.02568,
XP_025817411.1:0.03085)
:0.00592,
(
XP_039849508.1:0.02932,
XP_039812170.1:0.02998)
:0.00397)
:0.02529)
:0.00656,
XP_021313569.1:0.06237)
:0.00608)
:0.03193)
:0.12603)
:0.01255,
(
(
(
(
(
(
(
(
(
XP_009123626.3:0.00598,
(
XP_006398092.1:0.04504,
(
XP_018434364.1:0.03649,
(
XP_013661704.2:0.01835,
XP_013614855.1:0.01890)
:0.01509)
:0.01551)
:0.01104)
:0.00463,
(
(
XP_006280615.2:0.04683,
(
XP_010481722.1:0.01751,
(
XP_010494515.1:0.00864,
XP_010441839.1:0.00835)
:0.00516)
:0.02508)
:0.00292,
(
XP_002863551.1:0.01805,
NP_199281.1:0.02161)
:0.01898)
:0.03298)
:0.07615,
XP_010537096.1:0.14990)
:0.06098,
XP_021898309.1:0.19595)
:0.00408,
(
(
(
(
(
(
(
(
(
(
XP_019160389.1:0.02263,
XP_031125462.1:0.01802)
:0.10494,
(
XP_019198895.1:0.03859,
XP_031095500.1:0.02099)
:0.10218)
:0.00760,
(
(
(
(
XP_009792090.1:0.00297,
XP_016502579.1:0.00431)
:0.01910,
(
XP_016476977.1:0.00588,
XP_009629022.1:-0.00111)
:0.02670)
:0.00248,
XP_019225225.1:0.02493)
:0.09266,
(
(
(
XP_019261745.1:0.03348,
XP_009593254.1:0.03848)
:0.00835,
(
XP_009798027.1:0.00980,
XP_016511845.1:0.00779)
:0.03490)
:0.03110,
(
XP_016560309.1:0.04001,
(
(
XP_055831988.1:0.02896,
XP_055806299.1:0.02645)
:0.01002,
(
(
XP_004232605.1:0.00275,
XP_015066435.1:0.00231)
:0.00967,
(
XP_049357289.1:0.00622,
(
XP_049383257.1:0.00216,
XP_006364818.1:0.00291)
:0.00644)
:0.00932)
:0.02342)
:0.00475)
:0.03265)
:0.04131)
:0.02517)
:0.01186,
(
(
(
(
XP_004248406.1:0.01601,
XP_015056082.1:0.01272)
:0.03850,
(
XP_049356666.1:0.02347,
(
XP_049401104.1:0.00978,
XP_006352614.1:0.01080)
:0.01513)
:0.02578)
:0.04160,
(
XP_016545396.2:0.05979,
XP_055808888.1:0.05881)
:0.04874)
:0.04302,
(
(
XP_016475628.1:0.00243,
XP_009592127.1:0.00025)
:0.03268,
(
XP_019224779.1:0.02429,
(
XP_009785679.1:0.00135,
XP_016447091.1:0.00138)
:0.03599)
:0.00990)
:0.08462)
:0.03648)
:0.01937,
(
(
XP_017230854.1:0.13474,
(
XP_017225404.1:0.06434,
XP_017242117.1:0.07377)
:0.06780)
:0.03472,
(
XP_058198120.1:0.15937,
(
XP_052180634.1:0.14990,
(
XP_028091141.1:0.12267,
XP_057510726.1:0.11389)
:0.01471)
:0.01406)
:0.01245)
:0.00393)
:0.00361,
(
(
(
(
XP_034700277.1:0.00772,
XP_002263612.1:0.01238)
:0.12894,
(
XP_027088008.1:0.00475,
XP_027185652.1:0.00231)
:0.13637)
:0.01954,
(
XP_041023664.1:0.01076,
XP_018824527.2:0.01191)
:0.14977)
:0.00873,
(
(
(
XP_050225469.1:0.12279,
XP_002530111.2:0.12521)
:0.00889,
(
(
(
XP_021681595.2:0.07874,
XP_021606122.1:0.06893)
:0.02227,
(
XP_021653258.2:0.09100,
XP_021596967.1:0.07798)
:0.00984)
:0.03626,
(
(
XP_034921802.1:0.02369,
(
XP_011022300.1:0.01472,
XP_002303720.2:0.01885)
:0.00749)
:0.04788,
(
XP_034905932.1:0.02808,
(
XP_011008217.1:0.01624,
XP_024462937.2:0.02278)
:0.00850)
:0.04679)
:0.05279)
:0.01473)
:0.00537,
(
(
XP_006448576.1:0.01912,
XP_006468594.1:0.01021)
:0.11540,
(
XP_044495868.1:0.07365,
XP_031256067.1:0.08737)
:0.04635)
:0.01056)
:0.02109)
:0.00322)
:0.00465,
(
(
XP_010100595.1:0.13368,
XP_048325208.1:0.12245)
:0.01770,
XP_030480693.1:0.17427)
:0.01190)
:0.00546,
(
XP_022879130.1:0.07967,
(
XP_022852493.1:0.00089,
XP_022852495.1:0.00165)
:0.07797)
:0.11368)
:0.00554,
(
(
(
XP_050371036.1:0.04284,
(
XP_004293832.1:0.03181,
XP_024198679.1:0.03999)
:0.00370)
:0.06837,
(
(
(
XP_021822153.1:0.01246,
(
XP_034198174.1:0.00248,
XP_007212311.1:0.00255)
:0.01021)
:0.00593,
XP_008225940.1:0.01545)
:0.06473,
(
(
XP_009368563.2:0.01969,
(
XP_008383248.2:0.00196,
XP_050105356.1:0.00321)
:0.01381)
:0.03041,
(
XP_009363279.2:0.02868,
(
XP_008364234.2:0.00165,
XP_050144860.1:0.00349)
:0.03045)
:0.02751)
:0.03141)
:0.02989)
:0.06196,
XP_007040982.2:0.18315)
:0.00732)
:0.00350,
(
XP_038691818.1:0.05807,
XP_038680186.1:0.05525)
:0.11984)
:0.01466)
:0.00575,
(
(
XP_021972983.2:0.13517,
(
(
XP_021998531.1:0.08764,
(
XP_024974653.1:0.06065,
XP_023770348.1:0.08503)
:0.02962)
:0.00276,
XP_043606496.1:0.10423)
:0.05544)
:0.02295,
(
XP_043634412.1:0.15820,
(
XP_024962484.1:0.13682,
XP_023768948.1:0.14243)
:0.00325)
:0.03915)
:0.03468)
:0.00478,
XP_047307520.1:0.23296)
:0.00415,
(
XP_012829679.1:0.19362,
(
XP_011096870.1:0.17465,
(
XP_057811974.1:0.09942,
(
XP_042028102.1:0.02897,
(
XP_047962384.1:0.02227,
XP_042028763.1:0.02901)
:0.00793)
:0.07122)
:0.06812)
:0.02090)
:0.03208)
:0.00626,
(
(
XP_010058073.2:0.06741,
(
XP_030550056.1:0.05352,
XP_030467593.1:0.05671)
:0.00757)
:0.14944,
XP_031393041.1:0.21852)
:0.02377)
:0.01882)
:0.00578,
(
(
XP_031473320.1:0.16031,
XP_031501349.1:0.14071)
:0.07604,
XP_006853486.1:0.24234)
:0.01183)
:0.03111,
XP_057872814.1:0.24384)
:0.01272,
(
(
(
(
(
XP_007510814.1:0.34832,
XP_013897209.1:0.27730)
:0.03130,
(
XP_024390996.1:0.15328,
XP_024374657.1:0.15721)
:0.16419)
:0.02610,
(
(
XP_002968680.2:0.00588,
XP_002989930.2:0.00602)
:0.24430,
(
XP_002977834.2:0.00524,
XP_002979491.2:0.00943)
:0.26360)
:0.04378)
:0.00657,
(
XP_002988078.2:0.00631,
XP_002972716.2:0.00868)
:0.28768)
:0.00850,
XP_057819417.1:0.26338)
:0.00895)
:0.00436,
(
(
(
XP_011623316.2:0.26551,
XP_031481241.1:0.28194)
:0.03694,
(
(
(
XP_031274241.1:0.28580,
(
(
(
XP_016200802.2:0.05707,
(
XP_015965862.1:0.00489,
XP_025654965.1:0.00491)
:0.02647)
:0.14794,
(
(
(
(
(
XP_004490266.1:0.10354,
XP_050905251.1:0.09855)
:0.00631,
XP_013443504.1:0.10770)
:0.01969,
XP_019456876.1:0.12695)
:0.00802,
(
(
(
XP_027915171.1:0.03532,
(
XP_014523548.1:0.01388,
(
XP_052725814.1:-0.00238,
XP_047181456.1:0.01241)
:0.01288)
:0.01291)
:0.01516,
XP_007153458.1:0.04165)
:0.03641,
(
(
XP_027362764.1:0.07296,
XP_003518797.1:0.06462)
:0.00276,
XP_020232737.1:0.05912)
:0.00835)
:0.05151)
:0.01750,
(
(
(
XP_019446974.1:0.10833,
(
(
(
XP_007153437.1:0.04612,
(
XP_027910086.1:0.02179,
(
XP_014490500.1:0.01143,
(
XP_017426900.1:0.00655,
XP_047159120.1:0.00303)
:0.01138)
:0.01027)
:0.01683)
:0.01313,
(
(
XP_027346215.1:0.04157,
(
XP_003516830.1:0.02541,
NP_001240008.1:0.03192)
:0.01819)
:0.00867,
XP_020204860.1:0.05114)
:0.00191)
:0.02518,
(
XP_057421858.1:0.05931,
(
XP_004509952.1:0.04841,
(
XP_045786198.1:0.04016,
(
XP_024627457.1:0.03674,
XP_050872463.1:0.03378)
:0.00671)
:0.00676)
:0.02835)
:0.00802)
:0.01043)
:0.00943,
(
(
XP_028803504.1:0.00208,
XP_028786042.1:0.00429)
:0.01136,
XP_054825476.1:0.02049)
:0.07324)
:0.00601,
(
(
XP_025626200.1:-0.00182,
XP_020966655.1:0.00487)
:0.01723,
(
XP_015954588.1:0.00567,
XP_057725146.1:0.00288)
:0.00899)
:0.11539)
:0.05117)
:0.01382)
:0.04824,
(
(
(
XP_058115167.1:0.02472,
(
XP_058115168.1:0.00653,
XP_058114250.1:0.01327)
:0.00638)
:0.16494,
(
XP_057528709.1:0.11645,
(
XP_021848898.1:0.08163,
(
XP_010681154.2:0.06136,
(
XP_021718337.1:0.01246,
XP_021756130.1:0.01262)
:0.04754)
:0.00489)
:0.02658)
:0.11869)
:0.00391,
(
(
(
(
XP_010257905.1:0.16911,
(
(
XP_042484987.1:0.08006,
XP_043718219.1:0.07424)
:0.06313,
(
XP_042511355.1:0.09830,
XP_043702092.1:0.07679)
:0.04897)
:0.02842)
:0.02730,
(
(
(
(
XP_010528005.1:0.09238,
(
(
XP_006417105.1:0.03845,
(
(
(
NP_973818.1:0.02400,
XP_006304034.1:0.02439)
:0.00377,
XP_020868023.1:0.02971)
:0.00107,
(
XP_010495464.1:0.01119,
(
XP_010458816.1:0.00912,
XP_010476370.1:0.00681)
:0.00155)
:0.01506)
:0.01626)
:0.00292,
(
XP_018481845.1:0.02000,
(
XP_013584470.1:0.01446,
(
(
XP_009123960.1:0.00918,
XP_013727838.1:0.00674)
:0.00030,
XP_013646547.2:0.00925)
:0.00942)
:0.00548)
:0.02036)
:0.05154)
:0.07843,
(
(
(
(
(
(
XP_039054905.1:0.10387,
(
(
XP_017641391.2:0.02352,
XP_016722902.1:0.03000)
:0.00648,
(
XP_016679340.1:0.00396,
XP_012459424.1:0.00816)
:0.02501)
:0.05961)
:0.00972,
(
(
XP_022735124.1:0.04511,
(
XP_021293600.1:0.00680,
XP_007045734.1:0.00559)
:0.04006)
:0.03594,
(
XP_039047207.1:0.07523,
(
XP_052480917.1:0.00824,
(
XP_016736118.2:0.00364,
(
XP_017636779.1:-0.00044,
XP_016722734.2:0.00044)
:0.00265)
:0.00117)
:0.06380)
:0.01035)
:0.02488)
:0.03322,
(
XP_021910335.1:0.13503,
(
(
(
(
XP_012080476.2:0.07231,
(
XP_021616834.1:0.06701,
(
XP_021674749.2:0.06434,
(
XP_021657271.2:0.05687,
XP_021592787.1:0.05425)
:0.01323)
:0.00861)
:0.01575)
:0.01354,
(
(
(
(
XP_034911959.1:0.00366,
XP_002314913.2:0.00265)
:0.00567,
XP_011009373.1:0.00379)
:0.04000,
(
(
XP_034902747.1:0.01364,
XP_006379720.1:0.00830)
:0.00264,
XP_011021090.1:0.01312)
:0.04160)
:0.03983,
(
XP_050221405.1:0.07054,
XP_002514580.2:0.06322)
:0.02624)
:0.00927)
:0.01177,
(
(
(
XP_006437842.1:0.00333,
XP_006484265.1:0.00298)
:0.06878,
XP_044488949.1:0.07513)
:0.03010,
(
(
XP_050277622.1:0.00344,
XP_023884630.1:0.00633)
:0.05511,
(
XP_042978798.1:0.01315,
(
XP_041013216.1:0.00266,
XP_018858991.1:0.01020)
:0.00936)
:0.04073)
:0.03953)
:0.00510)
:0.00430,
XP_038680954.1:0.12425)
:0.00453)
:0.01042)
:0.00861,
(
XP_022149074.1:0.03071,
(
(
(
XP_023528370.1:0.00662,
XP_022993235.1:0.00306)
:0.00016,
XP_022956507.1:0.00309)
:0.02148,
(
XP_038892395.1:0.02632,
(
XP_008446481.2:0.00547,
XP_004135425.1:0.00752)
:0.01278)
:0.00107)
:0.01050)
:0.10579)
:0.00639,
(
(
XP_030485127.1:0.13773,
(
XP_024018235.1:0.09194,
XP_048318090.1:0.08396)
:0.02400)
:0.01563,
(
(
(
XP_004297192.1:0.01856,
XP_024196733.1:0.02245)
:0.00672,
XP_050372168.1:0.02245)
:0.06335,
(
(
(
XP_021815129.1:0.00814,
(
XP_034199815.1:0.00165,
XP_007223145.1:0.00158)
:0.00153)
:0.00160,
XP_008243789.1:0.00485)
:0.05819,
(
(
XP_009355560.2:0.00752,
(
XP_008339748.2:0.00625,
XP_050129874.1:0.00328)
:0.00200)
:0.02548,
(
XP_008350880.2:0.01524,
XP_009356467.2:0.01351)
:0.02169)
:0.03037)
:0.02488)
:0.04809)
:0.00611)
:0.00300,
(
(
XP_030513826.1:0.03277,
(
XP_010044354.1:0.02557,
XP_030449611.1:0.02789)
:0.00811)
:0.11014,
XP_031385063.1:0.15767)
:0.00666)
:0.00666)
:0.01011,
(
(
(
XP_017222519.1:0.08241,
XP_017216771.1:0.06369)
:0.08288,
(
(
(
(
XP_019149923.1:0.00776,
XP_031123478.1:0.00767)
:0.11507,
(
(
(
XP_009782048.1:0.00161,
XP_016486594.1:0.00153)
:0.01391,
(
XP_019252512.1:0.00893,
XP_009595131.2:0.01329)
:0.00663)
:0.04234,
(
(
XP_016546714.2:0.03597,
XP_055805820.1:0.03833)
:0.01412,
(
XP_004239015.1:0.01640,
(
XP_049403896.1:0.00332,
(
XP_006348789.1:0.00040,
XP_049364964.1:0.00268)
:0.00284)
:0.01469)
:0.03320)
:0.01898)
:0.06162)
:0.01982,
(
(
XP_022846572.1:0.13040,
(
(
(
(
XP_057809968.1:0.00153,
XP_057809911.1:0.00164)
:0.04796,
(
XP_047966786.1:0.01036,
(
XP_042024481.1:0.01157,
XP_042019645.1:0.01101)
:0.00254)
:0.04975)
:0.05593,
(
(
XP_011102034.1:0.00318,
XP_011101955.1:0.00336)
:0.09817,
XP_011070893.1:0.08649)
:0.01281)
:0.00665,
(
XP_051145290.1:0.11149,
XP_012847546.1:0.11181)
:0.01250)
:0.01374)
:0.00211,
XP_022881871.1:0.12636)
:0.00897)
:0.00696,
(
(
XP_027095754.1:0.00163,
XP_027156197.1:0.00153)
:0.13465,
(
XP_058193565.1:0.09145,
(
(
(
XP_057485008.1:0.02610,
XP_057508843.1:0.02535)
:0.03969,
XP_028122596.1:0.06488)
:0.01026,
XP_052186867.1:0.07117)
:0.01319)
:0.04270)
:0.00823)
:0.01420)
:0.01002,
(
XP_057961402.1:0.15199,
(
XP_034696363.1:0.00654,
XP_002267123.1:0.00604)
:0.13102)
:0.03047)
:0.00295)
:0.00386,
(
(
(
XP_043639671.1:0.12301,
XP_024993323.1:0.13183)
:0.00469,
(
XP_023748262.1:0.07105,
(
XP_024988985.1:0.06377,
(
XP_043625881.1:0.05754,
XP_022015308.1:0.05631)
:0.00450)
:0.00981)
:0.06483)
:0.05093,
XP_047319553.1:0.17853)
:0.00848)
:0.00908)
:0.00908,
(
(
XP_019180598.1:0.05598,
XP_031098990.1:0.03348)
:0.16032,
(
(
XP_057777478.1:0.05797,
(
(
XP_042053819.1:0.01618,
XP_047959688.1:0.01039)
:0.00260,
XP_042047869.1:0.01401)
:0.03958)
:0.10682,
XP_051122254.1:0.17767)
:0.02250)
:0.01311)
:0.00407,
(
(
XP_009774528.1:0.07068,
(
XP_016472829.1:0.00309,
XP_009629741.1:0.00354)
:0.06092)
:0.06042,
(
XP_016544348.2:0.10453,
(
XP_055802174.1:0.05676,
(
(
XP_006363574.1:0.00674,
(
XP_049391948.1:0.00706,
XP_049363479.1:0.00350)
:0.00383)
:0.01912,
(
XP_025886317.1:0.00699,
XP_015073052.1:0.00377)
:0.02213)
:0.02233)
:0.05618)
:0.02815)
:0.07513)
:0.00932)
:0.00668)
:0.01380)
:0.00949,
(
XP_026386564.1:0.02271,
XP_026381073.1:0.02159)
:0.23962)
:0.01336,
(
XP_020266695.1:0.23027,
(
(
(
(
XP_006659524.1:0.03712,
(
XP_052164938.1:0.00186,
XP_015648290.1:0.00109)
:0.04122)
:0.03039,
(
(
(
XP_012702103.1:0.07785,
XP_034598743.1:0.01581)
:0.00861,
(
XP_039854511.1:0.00910,
(
XP_025822528.1:0.00403,
XP_039816162.1:0.00503)
:0.00452)
:0.01270)
:0.02416,
(
XP_002445976.1:0.02313,
NP_001149132.1:0.02492)
:0.02836)
:0.01464)
:0.04604,
(
XP_003574680.1:0.08444,
(
(
XP_051207847.1:0.00288,
XP_047072795.1:0.00280)
:0.05953,
(
(
(
(
XP_048565064.1:0.00559,
(
XP_044337380.1:0.00310,
XP_037407232.1:0.00258)
:0.00293)
:0.00530,
(
XP_044345017.1:0.00603,
XP_037414679.1:0.00252)
:0.00612)
:0.00356,
(
XP_020180755.1:0.00147,
XP_044358390.1:0.00138)
:0.01068)
:0.00286,
XP_044973056.1:0.01779)
:0.04326)
:0.02159)
:0.04167)
:0.09091,
(
(
XP_028550495.1:0.13910,
XP_020592361.1:0.14342)
:0.04456,
(
(
XP_042434861.1:0.15068,
XP_009391283.1:0.14514)
:0.00854,
(
(
XP_020267598.1:0.11807,
(
XP_010943330.1:0.02599,
XP_008788930.1:0.02401)
:0.08406)
:0.01523,
XP_020109129.1:0.12500)
:0.02995)
:0.01639)
:0.00964)
:0.03767)
:0.03073)
:0.01863)
:0.02825,
XP_057814494.1:0.26797)
:0.00654)
:0.01104,
XP_057871315.1:0.25314)
:0.01842,
(
(
(
(
(
(
(
(
(
(
XP_051139669.1:0.20371,
(
XP_012845743.1:0.14962,
(
XP_011083730.1:0.12688,
(
XP_057793933.1:0.06733,
(
(
XP_042056317.1:0.01814,
XP_047978149.1:0.00686)
:0.00220,
XP_042018288.1:0.01642)
:0.06168)
:0.05553)
:0.01518)
:0.02766)
:0.03588,
(
(
XP_027093384.1:0.02504,
XP_027091183.1:0.03502)
:0.16711,
(
(
(
XP_009608296.1:0.02389,
XP_019229003.1:0.02460)
:0.00194,
XP_009781924.1:0.03433)
:0.06808,
(
XP_047267187.1:0.09597,
(
XP_055835986.1:0.04467,
(
(
XP_004238227.1:0.01004,
XP_015071853.1:0.00471)
:0.02147,
(
(
XP_049390340.1:0.00514,
XP_006367301.1:0.00636)
:0.00356,
XP_049362860.1:0.00514)
:0.01949)
:0.01717)
:0.03598)
:0.03148)
:0.07955)
:0.00626)
:0.00899,
(
XP_019156232.1:0.04409,
XP_031124742.1:0.04076)
:0.17262)
:0.01381,
(
(
XP_043617597.1:0.17200,
(
XP_022017241.1:0.17181,
(
XP_024971235.1:0.10970,
XP_023765294.1:0.10569)
:0.04617)
:0.00503)
:0.07057,
XP_017253811.1:0.21191)
:0.00863)
:0.00399,
(
(
XP_052188346.1:0.13014,
(
XP_057504217.1:0.06382,
XP_057501830.1:0.06276)
:0.05575)
:0.02644,
XP_058222777.1:0.17439)
:0.02464)
:0.00450,
(
(
(
(
XP_028803036.1:0.04773,
XP_054818306.1:0.04736)
:0.10421,
(
(
(
XP_020219917.1:0.07122,
(
(
(
NP_001235334.2:0.05631,
XP_003523582.1:0.06957)
:0.03415,
XP_027354457.1:0.10360)
:0.00429,
(
XP_007136575.1:0.04486,
(
XP_027904251.1:0.03206,
(
XP_014499885.2:0.01431,
(
XP_052731986.1:-0.00081,
XP_047157178.1:0.01045)
:0.00840)
:0.02331)
:0.01102)
:0.05741)
:0.01145)
:0.01731,
(
XP_019416084.1:0.13660,
(
XP_057434926.1:0.15029,
(
(
(
XP_045799309.1:0.09681,
XP_050878410.1:0.09398)
:0.00238,
XP_013462105.1:0.09332)
:0.00987,
XP_004501037.1:0.09105)
:0.02586)
:0.01564)
:0.00294)
:0.02075,
(
XP_016167723.1:0.01294,
(
XP_025612153.1:-0.00107,
(
XP_015933797.1:0.00155,
XP_057731506.1:0.00149)
:0.00110)
:0.01307)
:0.14807)
:0.01123)
:0.02617,
(
(
(
(
(
(
(
XP_057975527.1:0.11800,
(
XP_034676259.1:-0.00164,
XP_002281773.1:0.00482)
:0.08675)
:0.02824,
(
(
XP_015884611.2:0.10645,
(
XP_030483882.1:0.11244,
XP_010106031.1:0.09415)
:0.01311)
:0.01767,
(
(
(
XP_030972997.1:0.00748,
(
XP_030950421.1:0.00408,
XP_050267370.1:0.00196)
:0.00158)
:0.00187,
XP_023909577.1:0.00870)
:0.08330,
(
XP_042960309.1:0.02901,
(
XP_040997719.1:0.01479,
XP_018826649.2:0.01183)
:0.00650)
:0.08951)
:0.02846)
:0.00717)
:0.00716,
(
(
XP_039052757.1:0.06519,
(
(
XP_017643582.1:0.00095,
XP_040969791.1:0.00801)
:0.00934,
(
XP_040950042.1:0.01039,
XP_012444979.2:0.00752)
:0.00260)
:0.04867)
:0.02846,
(
(
XP_021283974.1:0.02086,
XP_007017467.2:0.01830)
:0.04230,
(
XP_022768891.1:0.06625,
XP_022772790.1:0.06509)
:0.01025)
:0.01999)
:0.05579)
:0.00088,
(
(
XP_006434937.2:0.00350,
XP_015384251.3:0.00249)
:0.09082,
(
XP_044511439.1:0.05180,
XP_031254852.1:0.04700)
:0.05027)
:0.05070)
:0.00883,
XP_038715947.1:0.17153)
:0.00487,
(
(
(
(
XP_011031492.1:0.01781,
(
XP_034895221.1:0.01073,
XP_006375072.1:0.01042)
:0.00635)
:0.05234,
(
XP_011017296.1:0.01516,
(
XP_002302474.4:0.01093,
(
XP_034887547.1:-0.00051,
XP_034905849.1:0.00359)
:0.00882)
:0.00679)
:0.06466)
:0.05063,
(
XP_002510348.2:0.09753,
(
(
XP_021600510.1:0.09103,
(
XP_021669535.2:0.07484,
XP_012071789.1:0.06844)
:0.00845)
:0.00745,
XP_021613009.1:0.09676)
:0.02886)
:0.02844)
:0.01242,
XP_050212499.1:0.16012)
:0.02422)
:0.01010,
(
XP_021896505.1:0.19523,
(
XP_010539924.1:0.18123,
(
(
XP_056846664.1:0.03727,
(
(
XP_013698898.1:0.00156,
XP_013587817.1:0.00165)
:0.01457,
(
XP_013649933.1:0.00047,
XP_009106167.1:0.00284)
:0.01197)
:0.01440)
:0.05142,
(
(
XP_006390353.1:0.07497,
(
XP_020889992.1:0.03543,
NP_565100.1:0.03888)
:0.02909)
:0.01121,
(
(
XP_010471610.1:0.00800,
XP_010416373.1:0.01624)
:0.02230,
XP_010428513.1:0.02579)
:0.04755)
:0.01946)
:0.07354)
:0.01885)
:0.01180)
:0.00890)
:0.00676,
(
(
(
XP_048444414.1:0.01903,
(
XP_008377430.2:0.00599,
XP_050159996.1:0.00310)
:0.01745)
:0.09121,
(
(
XP_021832406.1:0.02105,
(
XP_008220761.1:0.01562,
(
XP_034207202.1:0.00554,
XP_007225526.2:0.00358)
:0.00869)
:0.00630)
:0.07601,
(
XP_050365156.1:0.04590,
(
XP_004291899.1:0.03817,
XP_024167792.1:0.04145)
:0.01570)
:0.06059)
:0.01131)
:0.06190,
(
XP_031405264.1:0.17785,
(
XP_030446796.1:0.07343,
(
XP_010060921.2:0.06815,
XP_030545427.2:0.06068)
:0.01237)
:0.10491)
:0.01828)
:0.00207)
:0.01456)
:0.00643,
(
(
(
(
XP_008466607.2:0.03996,
XP_004147795.1:0.04625)
:0.01395,
XP_038905518.1:0.06101)
:0.01931,
(
(
XP_022981194.1:0.00587,
(
XP_022940560.1:0.00165,
XP_023523621.1:0.00137)
:0.00319)
:0.08066,
(
(
XP_022976629.1:0.00888,
XP_022935907.1:0.00981)
:0.00897,
XP_023535246.1:0.01574)
:0.06174)
:0.00184)
:0.00557,
XP_022141169.1:0.08981)
:0.11546)
:0.01000,
(
(
(
(
XP_010254938.1:0.13350,
XP_043712347.1:0.14006)
:0.04105,
(
XP_026400466.1:0.01116,
XP_026394318.1:0.01170)
:0.17614)
:0.01067,
XP_058069114.1:0.18653)
:0.01705,
XP_047324296.1:0.25682)
:0.00510)
:0.01124,
XP_031493779.1:0.20657)
:0.00286,
(
(
(
(
(
(
XP_021309013.1:0.10109,
(
(
XP_022685529.1:0.00132,
XP_034571008.1:0.00132)
:0.06743,
(
XP_039827578.1:0.04142,
(
XP_025792140.1:0.05191,
XP_039780896.1:0.04011)
:0.00880)
:0.01720)
:0.02276)
:0.01902,
XP_008652340.1:0.12221)
:0.03056,
(
XP_040378766.1:0.09448,
(
XP_052150642.1:0.00053,
XP_025880258.1:0.00053)
:0.08923)
:0.10514)
:0.01349,
(
(
(
XP_044367539.1:0.09640,
XP_037427398.1:0.09715)
:0.04156,
(
XP_044982580.1:0.09297,
(
XP_020157989.1:0.07526,
(
XP_037419837.1:0.00335,
XP_048572187.1:0.00334)
:0.05852)
:0.01224)
:0.04562)
:0.01648,
(
XP_003558577.1:0.11879,
(
XP_051206282.1:-0.01318,
XP_047083745.1:0.01318)
:0.14557)
:0.01413)
:0.02379)
:0.06418,
XP_020085898.1:0.20809)
:0.00811,
(
(
(
XP_009418119.1:0.19910,
(
XP_010943158.1:0.06493,
XP_008795670.2:0.06084)
:0.11821)
:0.01349,
XP_020277209.1:0.18814)
:0.00555,
XP_039114033.1:0.18188)
:0.01625)
:0.01796)
:0.00659)
:0.03478,
XP_006857230.1:0.19297)
:0.00766,
(
XP_031484133.1:0.17166,
XP_031480179.1:0.17943)
:0.03963)
:0.00435,
(
(
(
(
(
(
(
XP_057460107.1:0.25467,
(
(
XP_058195796.1:0.16726,
(
(
(
XP_057473309.1:0.04254,
XP_057464868.1:0.04362)
:0.08145,
(
XP_028122385.1:0.10240,
XP_052175293.1:0.08927)
:0.01249)
:0.00085,
XP_028127361.1:0.12387)
:0.01790)
:0.00380,
XP_058226630.1:0.15498)
:0.00787)
:0.01201,
(
(
(
(
(
(
XP_027123296.1:0.00124,
XP_027168148.1:0.00127)
:0.15305,
(
(
(
XP_019181966.1:0.02863,
XP_031106828.1:0.02563)
:0.13812,
(
(
XP_019168641.1:0.01728,
XP_031130124.1:0.01826)
:0.10654,
(
XP_019167440.1:0.02446,
XP_031092111.1:0.02514)
:0.09656)
:0.01817)
:0.01173,
(
(
XP_016562882.2:0.05689,
(
XP_055825245.1:0.02593,
(
(
(
XP_004235942.1:0.00278,
XP_015071289.1:0.00228)
:0.00344,
(
XP_049395860.1:0.00366,
XP_006341344.1:0.00637)
:0.00424)
:0.00315,
XP_049367567.1:0.01070)
:0.01644)
:0.02342)
:0.00479,
(
(
XP_016457009.1:0.00019,
XP_009617988.1:-0.00019)
:0.01113,
(
XP_019243808.1:0.00805,
XP_009802477.1:0.00949)
:0.00393)
:0.04017)
:0.10147)
:0.00872)
:0.01511,
(
(
XP_022038958.1:0.12339,
(
XP_043606019.1:0.10181,
XP_021978466.1:0.09059)
:0.00781)
:0.01687,
(
XP_024977355.1:0.08577,
XP_023766343.1:0.08297)
:0.03303)
:0.06285)
:0.00537,
(
(
XP_022861333.1:0.17393,
(
XP_022872804.1:0.05516,
XP_022889735.1:0.05653)
:0.10005)
:0.00662,
(
(
XP_051148001.1:0.14138,
(
XP_012856196.1:0.13507,
(
XP_011073325.1:0.09777,
(
XP_012852805.1:0.09062,
XP_011082395.2:0.08407)
:0.02067)
:0.01232)
:0.01312)
:0.01181,
(
(
XP_042057715.1:0.06823,
(
XP_057787830.1:0.05530,
(
(
XP_047938378.1:0.00612,
XP_041997119.1:0.00926)
:0.00495,
XP_042002836.1:0.01152)
:0.04415)
:0.01543)
:0.07220,
XP_051114215.1:0.12958)
:0.00673)
:0.02998)
:0.01282)
:0.00469,
(
XP_017249613.1:0.13596,
XP_017258649.1:0.13380)
:0.04843)
:0.00139,
XP_017218919.1:0.15447)
:0.00530)
:0.00809,
(
XP_034695985.1:0.01060,
XP_002264482.1:0.00607)
:0.17561)
:0.00786,
(
(
(
(
(
(
(
XP_009106712.1:0.07241,
(
XP_018457549.1:0.06406,
(
(
XP_048592413.1:0.02399,
XP_013587996.1:0.01850)
:0.00090,
XP_048617597.1:0.01182)
:0.02268)
:0.01938)
:0.01858,
(
(
(
(
XP_010472866.2:0.03364,
(
XP_010417657.1:0.01201,
XP_010429893.1:0.01159)
:0.00930)
:0.01907,
(
XP_020890635.1:0.02412,
NP_178200.1:0.02232)
:0.01338)
:0.00426,
XP_006302564.1:0.03738)
:0.01409,
XP_024008913.1:0.04772)
:0.04675)
:0.00497,
(
XP_018446635.1:0.06073,
(
XP_048591675.1:0.01800,
XP_013588437.1:0.02295)
:0.02019)
:0.04130)
:0.06015,
(
(
(
(
XP_006416858.1:0.07377,
(
(
XP_056848774.1:0.00141,
XP_018447314.1:0.00132)
:0.05378,
(
(
XP_022546063.2:0.00037,
XP_009110465.1:-0.00037)
:0.03283,
(
XP_013702122.1:0.00140,
XP_013603181.1:0.00147)
:0.02226)
:0.01864)
:0.02404)
:0.00416,
(
(
XP_020867563.1:0.02798,
NP_173049.1:0.02315)
:0.00883,
(
XP_006305230.1:0.02309,
(
XP_010459133.1:0.01501,
(
XP_010476700.1:0.01170,
XP_010497556.1:0.00841)
:0.00362)
:0.01501)
:0.00720)
:0.06957)
:0.01130,
(
XP_018438760.1:0.08202,
(
(
XP_013710872.2:0.00243,
XP_013604097.1:0.00376)
:0.03172,
(
XP_013662242.2:0.01573,
XP_009117787.1:0.01067)
:0.02630)
:0.03616)
:0.01765)
:0.07400,
XP_010532083.1:0.15344)
:0.00931)
:0.05707,
(
(
(
(
XP_011020605.1:0.01733,
(
XP_034922200.1:0.01068,
XP_024452415.2:0.00627)
:0.01092)
:0.13601,
(
XP_050235003.1:0.15660,
(
XP_012067499.1:0.08904,
(
XP_021610166.1:0.07400,
(
XP_021628321.1:0.08052,
(
XP_021647932.2:0.05735,
XP_021653509.2:0.06157)
:0.00578)
:0.01562)
:0.02042)
:0.03419)
:0.02884)
:0.02011,
XP_021906442.1:0.16266)
:0.01143,
(
(
(
XP_021298396.1:0.02360,
XP_007023432.1:0.02693)
:0.06907,
(
XP_038993334.1:0.07017,
(
(
XP_017607709.1:0.00457,
XP_016749726.2:0.00351)
:0.01242,
(
XP_016688891.2:0.01019,
XP_012444748.1:0.00329)
:0.01454)
:0.05858)
:0.03162)
:0.09637,
(
XP_031385679.1:0.14734,
(
(
XP_030546959.1:0.05578,
XP_030442078.1:0.05561)
:0.00522,
XP_010063566.1:0.05278)
:0.12320)
:0.04110)
:0.00515)
:0.00404)
:0.00118,
(
(
(
(
(
XP_019427103.1:0.12994,
(
(
(
XP_003604247.2:0.08258,
(
XP_050894152.1:0.06619,
XP_045833177.1:0.06460)
:0.00853)
:0.00573,
XP_004507076.1:0.07860)
:0.03078,
(
XP_057454087.1:0.09145,
(
XP_020227871.1:0.06788,
(
XP_027344791.1:0.05081,
(
(
XP_028244684.1:0.04315,
(
XP_003530263.1:0.00136,
XP_028238995.1:0.00129)
:0.03113)
:0.02412,
(
XP_007135822.1:0.04262,
(
XP_027907260.1:0.01630,
(
XP_014516391.1:0.01453,
(
XP_017407525.1:0.00257,
XP_047166895.1:0.00269)
:0.01047)
:0.00541)
:0.01988)
:0.01980)
:0.00346)
:0.01979)
:0.01379)
:0.02189)
:0.01125)
:0.00198,
(
(
XP_025617430.1:0.00295,
XP_057732984.1:0.00497)
:0.00261,
XP_016175402.1:0.00790)
:0.11494)
:0.01724,
(
XP_028782560.1:0.06916,
XP_054784582.1:0.06297)
:0.07625)
:0.04618,
(
XP_042968280.1:0.02641,
(
XP_040999998.1:0.00361,
XP_018847537.1:0.00516)
:0.01599)
:0.12091)
:0.00390,
(
XP_015869975.2:0.14922,
(
XP_030491888.1:0.13922,
XP_024018649.1:0.13133)
:0.02215)
:0.02850)
:0.01117)
:0.00613,
(
(
XP_047325290.1:0.22587,
XP_047307283.1:0.20455)
:0.01941,
(
(
XP_022960311.1:0.00869,
(
XP_023004117.1:0.00718,
XP_023514420.1:0.00637)
:0.00215)
:0.04202,
(
XP_022155202.1:0.03392,
(
XP_038900164.1:0.01944,
(
XP_008461179.1:0.00509,
XP_004136097.2:0.00573)
:0.01299)
:0.02346)
:0.00217)
:0.13483)
:0.00440)
:0.00641)
:0.00266,
(
(
XP_010691585.1:0.10893,
(
XP_057527428.1:0.08909,
(
XP_021866320.1:0.09885,
(
XP_021776143.1:0.01924,
XP_021717114.1:0.01542)
:0.05631)
:0.02008)
:0.01246)
:0.07892,
XP_057967001.1:0.16382)
:0.01552)
:0.00683,
(
(
(
(
(
XP_024961037.1:0.07208,
XP_043629013.1:0.07738)
:0.01132,
(
XP_022027561.1:0.09217,
XP_023733816.1:0.08186)
:0.00535)
:0.09237,
(
XP_052200344.1:0.12577,
(
XP_028113357.1:0.10532,
(
XP_058186312.1:0.10440,
(
XP_057507712.1:0.04756,
(
XP_057487759.1:0.00589,
XP_057514870.1:0.00792)
:0.03255)
:0.07109)
:0.01660)
:0.00997)
:0.03778)
:0.00556,
(
(
(
XP_019182305.1:0.01498,
XP_031097694.1:0.02863)
:0.13431,
(
(
(
XP_019246751.1:0.01159,
(
XP_009795108.1:0.00621,
(
XP_016466099.1:0.00270,
XP_009617886.1:0.00000)
:0.01011)
:0.00592)
:0.03717,
(
XP_015059344.1:0.06754,
(
XP_047252615.1:0.03315,
(
XP_055802474.1:0.01354,
(
(
XP_006350099.1:0.00181,
(
XP_049387949.1:0.00241,
XP_049346951.1:0.00028)
:0.00088)
:0.00607,
(
XP_004251752.1:0.00618,
XP_015059340.1:0.00726)
:0.00401)
:0.00562)
:0.01859)
:0.01197)
:0.00825)
:0.08545,
XP_027072903.1:0.17229)
:0.01218)
:0.00220,
XP_049360028.1:0.18068)
:0.00525)
:0.01225,
(
XP_057767832.1:0.15406,
XP_011083975.1:0.16704)
:0.02285)
:0.00526)
:0.00439,
(
(
(
(
(
(
(
(
(
XP_028760874.1:0.12402,
(
(
XP_028793944.1:0.03838,
XP_054821329.1:0.03550)
:0.04573,
(
XP_057429672.1:0.08046,
(
XP_027339489.1:0.05645,
(
XP_020208675.1:0.04286,
XP_003527169.1:0.04781)
:0.01199)
:0.01803)
:0.01478)
:0.01568)
:0.00295,
(
(
XP_019463219.1:0.07103,
XP_019453479.1:0.10384)
:0.04406,
(
(
(
XP_004507736.1:0.04089,
(
XP_050920840.1:0.03538,
(
XP_003610321.1:0.02808,
XP_045810992.1:0.02822)
:0.00349)
:0.00892)
:0.03564,
(
XP_027331160.1:0.07667,
(
XP_020229253.1:0.03948,
(
(
XP_007154885.1:0.01409,
(
(
(
XP_017440223.1:0.00311,
XP_047169070.1:0.00227)
:0.01021,
XP_014510728.1:0.00592)
:0.00200,
XP_027922239.1:0.00606)
:0.01357)
:0.01723,
(
XP_003519147.1:0.02446,
(
XP_003549544.1:0.00129,
XP_028211744.1:0.00139)
:0.01328)
:0.01294)
:0.00854)
:0.02181)
:0.01100)
:0.00751,
(
XP_052109935.1:0.04854,
(
XP_025607553.1:0.00128,
XP_016200240.1:0.00132)
:0.00354)
:0.06981)
:0.00702)
:0.01854)
:0.02041,
(
(
(
(
(
(
XP_006453622.1:0.00000,
XP_006473998.2:0.00000)
:0.00000,
XP_024034038.1:0.00000)
:0.06825,
(
XP_044470911.1:0.05365,
(
XP_044464573.1:0.04364,
XP_031274383.1:0.04079)
:0.00415)
:0.01018)
:0.03501,
XP_021899146.1:0.10721)
:0.00534,
(
(
(
(
XP_042962031.1:0.02729,
(
XP_040996960.1:0.00660,
XP_035547088.1:0.00642)
:0.02510)
:0.05581,
(
(
XP_042965611.1:0.00870,
XP_040998625.1:0.00705)
:0.00063,
XP_018823595.1:0.00987)
:0.05259)
:0.00958,
(
XP_023912661.1:0.00436,
(
XP_030954864.1:0.00085,
XP_050272287.1:0.00179)
:0.00355)
:0.07199)
:0.02727,
(
(
(
XP_011033406.1:0.01067,
(
XP_034907838.1:0.00937,
XP_002309346.1:0.00900)
:0.00508)
:0.04056,
(
XP_011018029.1:0.02109,
(
XP_034895524.1:0.01455,
XP_024446431.1:0.01176)
:0.00523)
:0.03908)
:0.03252,
(
XP_050213050.1:0.09453,
(
(
XP_021660097.1:0.05214,
(
XP_057998900.1:0.01361,
XP_021690104.2:0.01001)
:0.03972)
:0.01479,
(
XP_012071504.1:0.04622,
XP_002529378.1:0.04852)
:0.01201)
:0.00976)
:0.01664)
:0.01799)
:0.00206)
:0.00340,
(
(
XP_015892641.1:0.07219,
(
(
(
(
XP_021814090.1:0.00331,
(
XP_034223523.1:0.00188,
XP_007204814.1:0.00341)
:0.00198)
:0.00120,
XP_008242987.1:0.00277)
:0.03448,
(
(
(
XP_009366171.1:0.01087,
XP_050134977.1:0.00500)
:0.00529,
XP_008384390.2:0.01058)
:0.01941,
(
XP_050128533.1:0.01004,
XP_009358441.2:0.01112)
:0.01631)
:0.01678)
:0.01828,
(
XP_050385370.1:0.04780,
(
XP_004287130.1:0.02308,
XP_024180211.1:0.02214)
:0.01315)
:0.04079)
:0.01532)
:0.00951,
(
XP_030511038.1:0.08270,
XP_010103669.1:0.07215)
:0.01629)
:0.01951)
:0.00373)
:0.00129,
(
(
XP_038696060.1:0.04607,
XP_038700799.1:0.04484)
:0.00059,
XP_038712233.1:0.04450)
:0.06860)
:0.00918,
(
(
(
XP_030546763.1:0.04499,
(
XP_010047107.1:0.02697,
XP_030456457.1:0.03077)
:0.01145)
:0.10079,
XP_031386133.1:0.12856)
:0.00585,
(
(
(
(
XP_039051264.1:0.04720,
(
XP_039017103.1:0.03472,
(
XP_039027625.1:0.00163,
XP_039012192.1:0.00855)
:0.03029)
:0.01802)
:0.02913,
(
XP_016753226.1:0.02002,
(
XP_016683148.1:0.00774,
XP_012449856.1:0.01182)
:0.00854)
:0.04413)
:0.01455,
XP_039044281.1:0.10982)
:0.01999,
(
(
XP_039004971.1:0.09493,
(
(
XP_017630873.1:0.00238,
XP_040968914.1:0.00290)
:0.01736,
(
XP_016689518.1:0.00385,
XP_012442673.1:0.00143)
:0.01958)
:0.06578)
:0.00733,
(
(
(
XP_039018726.1:0.06628,
XP_039003499.1:0.06206)
:0.01842,
(
XP_022750252.1:0.06138,
(
XP_022754513.1:0.04658,
(
XP_022731788.1:0.02622,
(
XP_021277201.1:0.01440,
XP_007011937.2:0.01199)
:0.01468)
:0.00488)
:0.01120)
:0.01153)
:0.00614,
(
(
XP_016668019.2:0.00139,
XP_012462430.1:0.00123)
:0.00261,
(
XP_017619869.1:0.00178,
XP_016673909.1:0.00347)
:0.00526)
:0.07429)
:0.00511)
:0.01333)
:0.02299)
:0.00202)
:0.00594,
XP_002276173.1:0.12330)
:0.00958,
XP_057969800.1:0.15092)
:0.00108,
(
(
(
XP_042507975.1:0.04991,
XP_043695933.1:0.04609)
:0.02924,
(
XP_042508798.1:0.05819,
XP_043699374.1:0.05617)
:0.01938)
:0.04320,
(
XP_010275821.1:0.06645,
XP_010265584.1:0.06991)
:0.04569)
:0.02317)
:0.01239,
(
XP_010536978.1:0.10740,
(
(
XP_002864542.1:0.03321,
NP_200605.1:0.02155)
:0.01502,
(
XP_006280730.1:0.02690,
(
(
XP_010443507.1:0.00274,
XP_010453026.1:0.00325)
:0.00161,
XP_010483357.1:0.01037)
:0.00903)
:0.01287)
:0.08634)
:0.07697)
:0.00308)
:0.00610)
:0.00832,
(
(
(
(
XP_003576532.1:0.14844,
(
(
XP_051187773.1:0.00559,
XP_047049101.1:0.00685)
:0.06521,
(
XP_044949454.1:0.02350,
(
(
(
XP_044381481.1:0.00242,
XP_037434586.1:0.00249)
:0.00000,
XP_048530385.1:0.00243)
:0.01791,
(
(
XP_020188309.1:0.00113,
XP_044397575.1:0.00131)
:0.01663,
(
XP_044388945.1:0.00125,
XP_037441520.1:0.00119)
:0.01508)
:0.00618)
:0.00507)
:0.05860)
:0.06608)
:0.04748,
(
(
XP_015696346.2:0.06076,
(
XP_052167522.1:0.00110,
XP_015610814.1:0.00134)
:0.05950)
:0.11675,
(
XP_008652717.1:0.09634,
(
XP_008671706.1:0.09033,
(
(
XP_004956839.1:0.00111,
XP_034578455.1:0.00130)
:0.06387,
(
XP_039834809.1:0.04760,
(
XP_025799808.1:0.03463,
XP_039795232.1:0.03554)
:0.00581)
:0.02300)
:0.01660)
:0.04080)
:0.05158)
:0.01135)
:0.08263,
(
(
XP_003580082.1:0.05977,
(
(
(
(
XP_044967060.1:0.00498,
XP_037486240.1:0.00273)
:0.00154,
XP_020192896.1:0.00361)
:0.00111,
(
XP_037478341.1:0.00125,
XP_048558143.1:0.00132)
:0.00403)
:0.03966,
(
(
XP_051218053.1:0.00524,
XP_047068864.1:0.00521)
:0.00855,
XP_047067892.1:0.01495)
:0.03188)
:0.01936)
:0.02106,
(
(
XP_052154294.1:0.00142,
XP_015634000.1:0.00119)
:0.06653,
(
(
XP_004976128.1:0.02789,
(
(
XP_025823063.1:0.01150,
XP_039774932.1:0.01164)
:0.00350,
XP_039820631.1:0.01321)
:0.01517)
:0.01459,
(
NP_001296831.1:0.03454,
(
XP_002446748.1:0.02554,
XP_008663363.1:0.02381)
:0.00671)
:0.00882)
:0.01697)
:0.01606)
:0.11795)
:0.01531,
(
(
XP_020110869.1:0.00286,
XP_020081172.1:0.00247)
:0.15659,
(
XP_009410188.1:0.16584,
(
XP_008794351.1:0.05796,
(
XP_010942091.1:0.04899,
(
XP_038975032.1:0.00637,
XP_008803717.2:0.00652)
:0.03606)
:0.02114)
:0.06796)
:0.00781)
:0.00611)
:0.00516)
:0.00517,
(
XP_058067651.1:0.13793,
XP_020265744.1:0.17860)
:0.00693)
:0.00113,
(
(
(
(
(
(
XP_003560364.2:0.13210,
(
(
XP_051204112.1:0.04785,
XP_047074624.1:0.04262)
:0.05353,
(
XP_044959817.1:0.06294,
(
(
XP_037462889.1:0.00311,
(
XP_044425044.1:0.00122,
XP_048545383.1:0.00126)
:0.00184)
:0.03638,
(
XP_037463610.1:0.04074,
(
XP_020162264.1:0.01459,
XP_044439407.1:0.02103)
:0.02228)
:0.00689)
:0.02153)
:0.04531)
:0.00188)
:0.02515,
(
XP_040381513.1:0.05690,
(
XP_052157678.1:0.00240,
XP_015641809.1:0.00231)
:0.06064)
:0.06941)
:0.00609,
(
NP_001141717.2:0.07521,
(
XP_002438758.1:0.06041,
(
(
XP_004965722.1:0.00117,
XP_034590297.1:0.00122)
:0.03940,
(
XP_025812883.1:0.03833,
(
XP_039807598.1:0.01707,
XP_039844290.1:0.02360)
:0.01789)
:0.01204)
:0.01762)
:0.00781)
:0.07919)
:0.08103,
XP_020109705.1:0.16495)
:0.00375,
(
(
XP_010908247.1:0.03402,
XP_008777405.1:0.03683)
:0.09784,
(
(
(
(
XP_042375740.1:0.00693,
XP_042381888.1:0.00882)
:0.13691,
(
(
XP_042393398.1:0.00427,
XP_042388638.1:0.00643)
:0.09227,
(
XP_042377831.1:0.00197,
XP_042384964.1:0.00312)
:0.09019)
:0.03439)
:0.01903,
(
XP_009420384.1:0.08923,
(
XP_009418177.1:0.09549,
XP_018675896.1:0.08517)
:0.00601)
:0.02862)
:0.01241,
(
XP_042439370.1:0.00184,
XP_042435347.1:0.00582)
:0.15263)
:0.02144)
:0.00957)
:0.00606,
(
(
XP_039119687.1:0.15023,
XP_039119667.1:0.14372)
:0.02706,
(
XP_020267282.1:0.14524,
XP_020268589.1:0.10960)
:0.03883)
:0.00448)
:0.00341,
(
(
XP_028551228.1:0.11095,
XP_020587107.1:0.13163)
:0.05955,
(
XP_020673541.1:0.06863,
XP_020600110.1:0.07531)
:0.09169)
:0.01668);
